# Supplementary material for: Multi-Omics Analyses Reveal the Molecular Mechanisms Underlying the Adaptation of Wheat (Triticum aestivum L.) to Potassium Deprivation
Source: Front Plant Sci. 2020 Oct 6;11:588994. doi: 10.3389/fpls.2020.588994 (PMC7573229; doi:10.3389/fpls.2020.588994)
Supplement: Supplementary Table 1 — Summary of the analyzed traits and how they were examined. [file Table_1.XLSX]

## Sheet: S1
Table S1. Summary of the analyzed traits and how they were examined.
Categories	Full trait name	Abbreviation	Unit	Description
Seedling stage traits	Leaf length	LL	cm	The average length of the flag leaf of three plants; measured from leaf base to leaf tip
	Leaf width	LW	cm	The average width of the flag leaf of three plants; measured at the widest position of flag leaf lamina
	Leaf area	LA	cm2	The average area of the flag leaf of three plants；LA=LL×LW×0.78
	Shoot length	SL	cm	The average length of the shoot of three plants
	Root length	RL	cm	The average length of the root of three plants of KN9204 and BN207, respectively
	Shoot dry weight	SDW	mg·plant-1	The average dry weight of the shoot of ten plants
	Shoot K concentration	SKCe	g·kg-1	The average K concentration of the shoot of ten plants; refer to Liu et al. [1]
	Shoot K content	SKC	mg·plant-1	The average K content of the shoot of ten plants; SKC=SDW×SKCe/1000
	Shoot K utilization	SKUE	mg2SDW·μg-1SKC	The average K utilization of the shoot of ten plants; SKUE=SDW2/(SKC×1000)
	Root dry weight	RDW	mg·plant-1	The average dry weight of the root of ten plants
	Root K concentration	RKCe	g·kg-1	The average K concentration of the root of ten plants; refer to Liu et al. [1]
	Root K content	RKC	mg·plant-1	The average K content of the root of ten plants; RKC=RDW×RKCe/1000
	Root K utilization	RKUE	mg2RDW·μg-1RKC	The average K utilization of the root of ten plants; RKUE=RDW2/(RKC×1000)
	Ratio of root and shoot dry weight	RSDW		The average ratio of root and shoot dry weight of ten plants; RSDW=RDW/SDW
	Total dry weight	TDW	mg·plant-1	The average dry weight of the total of ten plants
Mature stage traits	Leaf length	LL	cm	The average length of the flag leaf of three plants; measured from leaf base to leaf tip
	Leaf width	LW	cm	The average width of the flag leaf of three plants; measured at the widest position of flag leaf lamina
	Leaf area	LA	cm2	The average area of the flag leaf of three plants；LA=LL×LW×0.78
	Plant height	PH	cm	The average height of the total plant of three plants
	Shoot dry weight	SDW	mg·plant-1	The average dry weight of the shoot of fourteen plants
	Shoot K content	SKC	mg·plant-1	The average K content of the shoot of fourteen plants; SKC=SDW×SKCe/1000
	Shoot K concentration	SKCe	g·kg-1	The average K concentration of the shoot of fourteen plants; refer to Liu et al. [1]
	Shoot K utilization	SKUE	mg2SDW·μg-1SKC	The average K utilization of the shoot of fourteen plants; SKUE=SDW2/(SKC×1000)
	Kernels number per spike	KNPS		The average kernals number of the spike of three plants
	Thousand grain weight	TGW	g	Wanshen SC-G type automatic seed test analysis and thousand grain weight meter
	Grain yield	GY	g·pot-1	The average yield of the grain of three plants
	Stem and leaf K content	SLKC	mg·plant-1	The average K content of the stem and leaf of fourteen plants; SLDW×SLKCe/1000
	Stem and leaf K concentration	SLKCe	g·kg-1	The average K concentration of the stem and leaf of fourteen plants; refer to Liu et al. [1]
	Stem and leaf K utilization	SLKUE	mg2SLDW·μg-1SLKC	The average K utilization of the stem and leaf of fourteen plants; SLKUE=SLDW2/(SLKC×1000)
	Grain K content	GKC	mg·plant-1	The average K content of the grain of fourteen plants; GKC=GDW×GKCe/1000
	Grain K concentration	GKCe	g·kg-1	The average K concentration of the grain of fourteen plants; refer to Liu et al. [1]
	Grain K utilization	GKUE	mg2GDW·μg-1GKC	The average K utilization of the grain of fourteen plants; GKUE=GDW2/(GKC×1000)
1 Liu, X. W., Song, Y. L., Li, S. S., Zhang, S. H., Yang, X. J., Wang, D. W., et al. (2019). Effects of low potassium stress on element accumulation and biological traits of different winter wheat varieties. Journal of Hebei Agricultural University.42(3):14-21. doi: 10.13320/j.cnki.jauh.2019.0049
