# Supplementary material for: Multi-Omics Analyses Reveal the Molecular Mechanisms Underlying the Adaptation of Wheat (Triticum aestivum L.) to Potassium Deprivation
Source: Front Plant Sci. 2020 Oct 6;11:588994. doi: 10.3389/fpls.2020.588994 (PMC7573229; doi:10.3389/fpls.2020.588994)
Supplement: Supplementary Table 2 — Principal component analysis at the seedling stage. [file Table_2.XLSX]

## Sheet: S2
Table S2. Principal component analysis at the seedling stage.
Trait (Seedling stage)	Comprehensive indexes
	CI1	CI2	CI3	CI4	CI5
X1	-0.01	-0.03	-0.03	0.92	-0.03
X2	-0.03	-0.02	-0.05	0.84	0.07
X3	0.03	0.04	0.03	0.82	0
X4	0.94	0.03	0	0	-0.3
X5	0.89	0	0.03	0	0.42
X6	0.98	0.02	0.01	-0.01	-0.06
X7	-0.05	-0.03	0.03	0.03	0.99
X8	0.04	0.98	0.06	-0.01	-0.03
X9	0.02	0.07	0.97	-0.03	0.02
X10	0.29	0.93	0.07	-0.02	-0.1
X11	0.33	0.07	0.91	-0.02	0.15
X12	0.3	-0.86	-0.1	-0.01	-0.1
X13	0.26	-0.08	-0.87	0.01	0.11
Eigen values	3.15	2.84	2.24	2.15	1.28
Contributive ratio (%)	24.21	21.85	17.27	16.53	9.83
Weight (%)	26.99	24.37	19.25	18.43	10.97
Cumulative contributive ratio (%)	24.21	46.06	63.33	79.85	89.69
