# Supplementary material for: Multi-Omics Analyses Reveal the Molecular Mechanisms Underlying the Adaptation of Wheat (Triticum aestivum L.) to Potassium Deprivation
Source: Front Plant Sci. 2020 Oct 6;11:588994. doi: 10.3389/fpls.2020.588994 (PMC7573229; doi:10.3389/fpls.2020.588994)
Supplement: Supplementary Table 3 — Principal component analysis at the mature stage. [file Table_3.XLSX]

## Sheet: S3
Table S3. Principal component analysis at the mature stage.
Trait (Mature stage)	Comprehensive indexes
	CI1	CI2	CI3	CI4	CI5	CI6
X1	0.11	-0.02	-0.05	0.08	0.24	0.64
X2	-0.09	0	0.03	0.89	0.03	0.12
X3	-0.03	-0.05	-0.01	0.9	-0.02	0
X4	0.01	0.04	0.02	0.03	-0.11	0.86
X5	0.16	0.22	-0.01	-0.01	0.87	0.08
X6	0.95	-0.02	-0.13	-0.04	0.12	0.06
X7	0.72	-0.04	-0.03	-0.09	-0.16	0.05
X8	-0.03	0.95	0.02	-0.02	-0.13	0.01
X9	-0.09	0.88	0.04	-0.04	0.37	0.04
X10	-0.36	-0.49	0.11	0.04	0.64	0.07
X11	0.22	0.02	0.97	0.01	0.06	-0.01
X12	0.87	0	0.42	-0.03	0.13	0.05
X13	0.6	-0.02	-0.77	-0.03	0.07	0.06
Eigen values	2.85	2.01	1.79	1.67	1.4	1.01
Contributive ratio (%)	21.95	15.45	13.78	12.88	10.74	7.74
Weight (%)	26.59	18.71	16.69	15.61	13.02	9.38
Cumulative contributive ratio (%)	21.95	37.39	51.17	64.05	74.8	82.54
