# Supplementary material for: Multi-Omics Analyses Reveal the Molecular Mechanisms Underlying the Adaptation of Wheat (Triticum aestivum L.) to Potassium Deprivation
Source: Front Plant Sci. 2020 Oct 6;11:588994. doi: 10.3389/fpls.2020.588994 (PMC7573229; doi:10.3389/fpls.2020.588994)
Supplement: Supplementary Table 4 — D value rankings for 543 genotypes at the seedling stage. [file Table_4.xlsx]

## Sheet: S4
Table S4. D value rankings for 543 genotypes at the seedling stage.
Cluster of seeding stage	Entry name	D value of seedling stage	No.
Tolerant	Kenong9204	0.814413	1
	Henong6119	0.793704	2
	Han6172	0.790625	3
	Jimai38	0.76816	4
	Heng7228	0.757141	5
	Henong2552	0.75566	6
	Henong826	0.733803	7
Moderately tolerant	Henong9204	0.719042	8
	Jimai24	0.716553	9
	Bao5067	0.712564	10
	Cangmai119	0.709855	11
	Yu70-36	0.703941	12
	Xinong2000	0.703237	13
	Fa0356	0.703087	14
	Shan'an225	0.7027	15
	Nongda399	0.699833	16
	Zhongmai175	0.699633	17
	DH155	0.695114	18
	Han05-093	0.694175	19
	Shannongxiao	0.693146	20
	Shannong055849	0.690459	21
	Yannong999	0.688536	22
	Huaiyin84137	0.68587	23
	Zhongyu01095	0.679796	24
	Zhengmai0856	0.672965	25
	Luo88079	0.672867	26
	Shiluan02	0.671753	27
	Zhen8906	0.671552	28
	Gaocheng8901	0.671337	29
	Sheng213	0.667861	30
	Wanmai53	0.667536	31
	Zhengzi8780-2-5	0.665672	32
	Shi4185	0.664603	33
	W110163	0.664291	34
	Yunhan20410	0.663309	35
	Xu8133	0.663298	36
	Beinong9549	0.662248	37
	Sheng116	0.660286	38
	Xu10054	0.65694	39
	Xinong509	0.655284	40
	Bainong160	0.653576	41
	Lin4	0.65332	42
	Sheng59	0.65245	43
	Sheng126	0.652364	44
	Jinhe9123	0.650545	45
	Huapei3hao	0.646955	46
	Linkang1hao	0.643634	47
	Keyu11	0.64337	48
	Sheng231	0.640783	49
	Bo8	0.640259	50
	Yannong21	0.639287	51
	Sheng154	0.639135	52
	Chang4853	0.638387	53
	Lunxuan061	0.637863	54
	Henong4198	0.637815	55
	Zhoumai16	0.633775	56
	Jinuo200	0.632759	57
Moderately sensitive	Le639	0.630968	58
	Ci-5	0.630129	59
	Jinan17	0.630061	60
	Changhan58	0.627664	61
	Henong07(215)5-3-4	0.627609	62
	Kaimai21	0.62509	63
	Sheng157	0.625057	64
	Xin9535	0.62382	65
	Tainong19	0.622472	66
	Shannong08-29	0.621546	67
	Sheng62	0.621319	68
	Luanxuan1690	0.620749	69
	Shannong19	0.619571	70
	D209	0.619254	71
	Sheng115	0.617481	72
	Shannongda4-3-1	0.617095	73
	Xumai2170	0.616561	74
	Shan'annong138	0.616479	75
	Zimai12	0.61385	76
	Sheng183	0.613216	77
	Henong7069	0.612978	78
	Sheng232	0.611166	79
	Chang6154	0.611116	80
	Linmai2hao	0.609581	81
	Hemai076	0.609435	82
	Mengxian201	0.609096	83
	Hengshui4	0.609016	84
	Lainong8621	0.608751	85
	Jimai518	0.608458	86
	Xiaoyan597	0.608421	87
	Heng05-6607	0.607919	88
	Shannongda5-5-1	0.607833	89
	W110149	0.60764	90
	Jinmai33	0.605218	91
	Fumai5hao	0.604899	92
	Hemai17	0.604575	93
	W120134	0.604503	94
	Shan'an354	0.603392	95
	Hemai13	0.602293	96
	Sheng171	0.60081	97
	Gaoyou9409	0.600719	98
	Qiule2122	0.599733	99
	Yingbo700	0.599459	100
	Jingdong8hao	0.59862	101
	Hannong351	0.598037	102
	Zhongzhongmai17	0.597748	103
	Henong6425	0.597684	104
	Jimai585	0.597669	105
	Ke23	0.59759	106
	Zhengmai7698	0.596498	107
	Heng05-4444	0.596359	108
	CA1004	0.595566	109
	Huaimai28	0.59523	110
	Sheng194	0.595173	111
	Shi05-7388	0.593543	112
	Wenmai6hao	0.593528	113
	Xuke168	0.593455	114
	Lumai23hao	0.593024	115
	Hanzao1hao	0.591808	116
	Fu84111	0.591748	117
	Xumai2023	0.591668	118
	Zhenmai18	0.591008	119
	Heng4399	0.590505	120
	Jinmai47	0.590421	121
	W120283	0.589609	122
	Chang5222	0.589505	123
	Yuanfeng175	0.589407	124
	W110144	0.589287	125
	Jimai26	0.5892	126
	ShandongW080126	0.588031	127
	Sheng39	0.587869	128
	Henong06(132)4-11-7	0.586919	129
	Shi05-6678	0.585334	130
	Linfen7061	0.585131	131
	Shannongda7-9-3	0.584508	132
	Han5316	0.58419	133
	Sheng174	0.584057	134
	Junda104	0.583225	135
	Shannongxiao5-22	0.583208	136
	Xinmai23	0.583086	137
	Wennong17	0.582106	138
	Tai13606	0.581537	139
	Xuzhou24	0.581237	140
	Fengdecun1hao	0.580955	141
	Zhoumai26	0.580711	142
	Shannong01-35	0.580508	143
	Bao6818	0.580414	144
	Han00-7095	0.580199	145
	Hanmai9hao(9587)	0.580041	146
	Gaoyou9908	0.579471	147
	Henong130-12	0.579274	148
	Shannongda5-6-6	0.579055	149
	Shangnong55843	0.578911	150
	Xu9169	0.578507	151
	Huaimai30	0.578408	152
	Zhongxin5199	0.578248	153
	Indian round wheat	0.578084	154
	Shan'annong33	0.577917	155
	11CA26	0.577283	156
	Lvhan1608	0.576082	157
	Sheng57	0.575378	158
	Baofeng1082	0.575017	159
	Shannong10-2	0.574911	160
	Jimai325	0.57475	161
	Huaimai21	0.574605	162
	10X21	0.573252	163
	Luomai05095	0.573246	164
	Bao6834	0.572904	165
	Jifu85012	0.572693	166
	Zhongxin78	0.570965	167
	Tianmin198	0.570859	168
	Shi4366	0.570732	169
	Funo	0.569881	170
	Cunmai8hao	0.569129	171
	Huacheng3366	0.568691	172
	Huaimai20	0.568583	173
	Jinmai59	0.568583	174
	Zhenghan36	0.568156	175
	Han09-41344	0.567964	176
	Linfeng615	0.567633	177
	Hanmai12hao	0.567626	178
	Shan'annong757	0.56745	179
	Henong05(9)7-11-4-15	0.567421	180
	Kenong3106	0.566978	181
	Xinmai3hao	0.566436	182
	Huaihe0615	0.566192	183
	Su553	0.565755	184
	Wo85	0.565591	185
	Sheng207	0.565323	186
	Zhengmai583	0.565184	187
	Hannong1412	0.56496	188
	Shanmai150	0.564955	189
	Jinghe91-P39	0.56469	190
	Yan99102	0.564657	191
	Yannong19	0.561431	192
	Zhengmai101	0.561162	193
	Aikang58	0.560437	194
	Shan'anmai139	0.560409	195
	Shannongda5-6-5	0.560254	196
	Shangnongda5-5-8	0.559504	197
	Shannongda3-2-1	0.558761	198
	Xingmai11	0.558535	199
	Lunxuan901	0.558385	200
	Sheng135	0.558172	201
	Shi08-534	0.557985	202
	Heng71-3	0.556402	203
	Henong6049	0.556247	204
	Shixin811	0.555696	205
	Huamai1hao	0.555544	206
	Nongda1108	0.555355	207
	Henong5290	0.555351	208
	Heng95guan26	0.5548	209
	Wanmai52	0.554717	210
	Xinong9871	0.554244	211
	Baomai12-6	0.553676	212
	Fen17	0.553646	213
	Xinong928	0.552922	214
	Gaoyou2018	0.552159	215
	Jin07214	0.552125	216
	Chang6452	0.551677	217
	Kenong2009	0.551278	218
	Shannongda5-6-8	0.551259	219
	Lian0756	0.551212	220
	Chang4640	0.55092	221
	OASIS	0.550619	222
	Shannongda4-3-6	0.550088	223
	Huaimai18	0.549798	224
	Zhoumai22	0.549503	225
	Shannongda6-8-4	0.549226	226
	Zhoumai25	0.546919	227
	Lian0809	0.546841	228
	Hengguan35	0.546218	229
	Qinnong142	0.545848	230
	Huaimai33	0.545705	231
	Lankao906	0.545627	232
	Ligao6hao	0.545283	233
	Shan'an160	0.543959	234
	Lianmai2hao	0.543287	235
	Jinmai57	0.543216	236
	Jingmai989	0.542931	237
	Henong06(159)19-22-5-6	0.542926	238
	Luyuan502	0.542902	239
	Huaimai0882	0.542887	240
	Sheng68	0.541416	241
	Yumai34hao	0.541141	242
	Yumai57	0.540765	243
	Shannongda5-6-3	0.540296	244
	Ke11	0.539608	245
	Cangmai6005	0.539242	246
	He0927	0.538598	247
	Jinmai54	0.538334	248
	D45	0.538127	249
	Shi00-7221	0.537782	250
	Luomai24	0.537476	251
	Heng136	0.537407	252
	Hemai0302	0.536687	253
	Jimai30	0.536192	254
	Lifu05	0.53536	255
	Guomai301	0.534786	256
	Zhou99233	0.534689	257
	Shannongjian38-498	0.534577	258
	Sheng86	0.534047	259
	Xumai29	0.533803	260
	05CA349	0.533803	261
	Mingtian0402	0.533392	262
	Henong7106	0.533157	263
	Xumai2103	0.533152	264
	Huaimai23	0.533095	265
	W110143	0.5324	266
	Jinmai63	0.532321	267
	SU552	0.532097	268
	Tianhe3hao	0.531836	269
	ST	0.53164	270
	Jinmai30	0.531601	271
	Zhongmai1hao	0.53153	272
	Shannong12hao	0.531042	273
	Han06-5170	0.530558	274
	Bao5113	0.5302	275
	Xingmai7	0.52994	276
	Shannongjian25-229	0.528862	277
	Sheng93	0.528448	278
	Weilai0818	0.52837	279
	Sheng88	0.528038	280
	Kenong1006	0.52791	281
	Sheng79	0.527826	282
	Lunxuan926	0.527796	283
	Henong825	0.527303	284
	Laizhou9361	0.527171	285
	Henong05(206)3-10-4-9	0.526774	286
	Xingmai6	0.52662	287
	Fanmai5	0.52548	288
	Xuzhou856	0.524224	289
	Sheng119	0.524215	290
	Bainong4330	0.523673	291
	Sheng87	0.523118	292
	Heng4422	0.522918	293
	Xiaoyan22	0.522678	294
	Shixin633	0.520218	295
Sensitive	Jining16	0.520189	296
	Jimai21	0.519051	297
	10ELT040	0.517594	298
	Luomai21	0.517103	299
	Henong6331	0.517061	300
	Luo22	0.516904	301
	Shannong20	0.51682	302
	Xiaoyan81	0.516385	303
	Jinmai24	0.515893	304
	Lunxuan24	0.515782	305
	Xiaoyan10-6060	0.514945	306
	Huaimai22	0.514752	307
	10H4-14	0.513931	308
	Xu11108	0.513894	309
	Yong4896	0.513157	310
	Linyou145	0.512902	311
	Compound polyploid	0.511924	312
	Keyi11-6072	0.511583	313
	Wen0418	0.511189	314
	Huaimai0308	0.510505	315
	Kenong199	0.510411	316
	Jimai19	0.509382	317
	Sheng172	0.509209	318
	Xinmai296	0.5092	319
	Shan'an627	0.509023	320
	Wei60182	0.508847	321
	Liangxing99	0.508466	322
	Han4589	0.508311	323
	Lian5152	0.506781	324
	Keyu16	0.506399	325
	Shiluan08-2	0.506275	326
	Yumai52zi	0.505285	327
	Shijiazhuang8hao	0.505139	328
	Xingmai3	0.504878	329
	Hengfu9103	0.503551	330
	Zhoumai18	0.501997	331
	Zhongyu01089	0.501517	332
	Sheng37	0.501485	333
	Keyi10-6089	0.50082	334
	Hengza4hao	0.500666	335
	Xinong889	0.500077	336
	Han00-7050	0.499926	337
	Shengtian69	0.499292	338
	BN12	0.497412	339
	Nongda212	0.497004	340
	09CA034	0.496962	341
	Huaimai27	0.496903	342
	W11031	0.496173	343
	Shi06-6136	0.496093	344
	Taishan21	0.4954	345
	Fengshou60	0.495387	346
	Bobei3	0.495337	347
	Zhoumai28	0.495237	348
	Hanmai13	0.495016	349
	9903322	0.494976	350
	Xu10189	0.494739	351
	Keyi10-6140	0.494736	352
	Bobei4	0.494652	353
	Zhongyou9507	0.494161	354
	Atlas66	0.493559	355
	Jinboshi731	0.492309	356
	Jinnong6hao	0.492289	357
	Sheng284	0.491858	358
	Sheng160	0.49176	359
	Heng05guan33	0.491494	360
	Yujiao5hao	0.491189	361
	Xumai31	0.491176	362
	Huaihe0516	0.490748	363
	Henong05(97)11-12-6-5	0.490179	364
	Wan50	0.490109	365
	Xinmai18	0.489936	366
	Ningmaizi22	0.488988	367
	Xuzhou25	0.487194	368
	Yunhan618	0.485704	369
	Shannongyoumai3hao	0.48544	370
	Zhongmai9	0.484883	371
	Tainong18	0.484811	372
	Tainong9236	0.484737	373
	Shannongda5-6-2	0.484528	374
	7DL·7Ag	0.484494	375
	Yuanda1hao	0.484253	376
	Jinmai66	0.484253	377
	Seri	0.483468	378
	Shixin653	0.482947	379
	Wenhang1hao	0.482678	380
	Xinong2208	0.481402	381
	Chang6135	0.481338	382
	Bao5036	0.481254	383
	Shannongda6-8-6	0.481103	384
	Huai0705	0.480945	385
	Xinshannong11	0.480846	386
	Shannong20-1	0.480033	387
	Heng6632	0.479221	388
	Shannong06-27	0.478971	389
	Shannong23	0.478714	390
	KeshiB05-6508	0.478605	391
	Sheng46	0.478304	392
	Huaimai26	0.477041	393
	Henong583	0.477013	394
	Han5092	0.476618	395
	Xinmai19	0.476419	396
	Ke0801	0.476175	397
	Sheng85	0.476134	398
	Jimai36	0.475905	399
	Mingtian07292	0.475736	400
	Lumai14	0.475546	401
	Xinmai21	0.474843	402
	W110095	0.474422	403
	RS804	0.474128	404
	Keyi10-6014	0.47391	405
	Sheng217	0.473648	406
	Jimai403	0.473197	407
	Ke15	0.473188	408
	Yunong4023	0.472877	409
	Gaaoyou503	0.472222	410
	Xinong157	0.472168	411
	Baofeng0601	0.472099	412
	Shan'an253	0.471039	413
	He9946	0.470452	414
	CA0045	0.468881	415
	Shannongda6-8-2	0.468659	416
	Luanxuan987	0.468507	417
	Linzi217	0.4685	418
	Bonong6hao	0.468445	419
	Xumai30	0.467403	420
	Qifeng2hao	0.467164	421
	Heng562	0.464277	422
	Aifeng3hao	0.464131	423
	Ke16	0.463934	424
	Sheng219	0.463928	425
	Baomai8hao	0.463895	426
	Chang4738	0.463848	427
	Xinmai26	0.4632	428
	Xinmai9	0.462391	429
	Lunzao3hao	0.461926	430
	Xinong1376	0.461719	431
	Shannongxiao5-23	0.461259	432
	Jimai22	0.460566	433
	Wunong986	0.459951	434
	Shannong22	0.458817	435
	Shixin618	0.457521	436
	Weimai8hao	0.457231	437
	Henong06(143)6-10-15-5	0.45673	438
	Annong0807	0.456726	439
	D08-6	0.456562	440
	Shan'anmai159	0.456471	441
	Gaoyou5766	0.455807	442
	Shixin616	0.455425	443
	Huaimai17	0.455395	444
	Shannongda6-8-7	0.455136	445
	Nongda5181	0.455111	446
	Changwu134	0.45483	447
	Jing411	0.454791	448
	Fan7030	0.453768	449
	D180	0.453317	450
	Sheng58	0.452651	451
	Chang6359	0.452442	452
	Zhou8425B	0.452225	453
	Bao5168	0.452125	454
	Xinong529	0.451836	455
	Jingdong17hao	0.451397	456
	Shannong06-278	0.451076	457
	Bao5108	0.449684	458
	Gaoyou9618	0.447972	459
	Shi02-6207	0.447306	460
	Zhoumai24	0.447033	461
	Baofeng2018	0.446186	462
	Luo86036	0.446152	463
	Lunxuan103	0.44516	464
	Shimai15	0.44493	465
	Shixin828	0.444564	466
	Zhengmai103	0.44295	467
	Shannongda5-5-5	0.44214	468
	Hengguan76	0.440104	469
	Sheng125	0.438091	470
	Sheng131	0.437729	471
	Sheng90	0.436207	472
	Shunmai1718	0.436045	473
	Fenzhi1hao	0.435992	474
	Chang6878	0.435167	475
	Heng5364	0.434755	476
	Sankecun	0.434747	477
	Baofeng702	0.43454	478
	Shannongjian6E-1-17	0.433925	479
	Xinmai0208	0.43338	480
	Yuzhan10	0.432512	481
	Xinmai2119	0.432185	482
	Xingmai13	0.430512	483
	Jinfeng7183	0.430393	484
	Ji5265	0.429613	485
	Daman77	0.428745	486
	Huaimai29	0.426793	487
	Shi03-5285	0.426492	488
	Sheng43	0.425527	489
	Wan38	0.424991	490
	Xinong9718	0.424623	491
	Polish wheat	0.42416	492
	Xinong979	0.420492	493
	YuanshiAIbai	0.419452	494
	Ningmaizi28	0.41927	495
	Sheng4140	0.417997	496
	Nongda211	0.417849	497
	CA1092	0.417848	498
	4BL-2R	0.417167	499
	Henong822	0.415416	500
	Sheng76	0.414004	501
	Shannongda5-6-4	0.413838	502
	Jinmai13	0.41338	503
	Yan2070	0.413318	504
	Shan'annong65	0.413053	505
	Sanshumai	0.412659	506
	Shannongjian14-20	0.412539	507
	Shannongda6-7-8	0.411469	508
	Sheng141	0.410608	509
	H6756	0.410496	510
	Xuke718	0.407336	511
	Wunong148	0.406246	512
	Demai1201	0.406202	513
	Shannong17	0.405737	514
	Xuke316	0.404014	515
	Baomai3hao	0.400283	516
	Shan15	0.399634	517
	Shannong11	0.399073	518
	Jining6058	0.398015	519
	Shannong0919	0.39473	520
	Luyuan205	0.393839	521
	Sheng82	0.393338	522
	Yanzhan4110	0.390141	523
	ShannongW080176	0.380006	524
	Shannongjian41-560	0.378466	525
	Marquis	0.3778	526
	Zhu0263-541	0.37762	527
	Bodan30	0.37737	528
	Nongda3432	0.375993	529
	Xu9074	0.372688	530
	Hanmai10hao	0.367776	531
	Heng4371	0.361469	532
	Jinmai70	0.360462	533
	Huaimai0226	0.359195	534
	Kunpeng1hao	0.359093	535
	Ji7369	0.354147	536
	Zhengyin4hao	0.350457	537
	Baomaipin8	0.349917	538
	Jw1	0.344297	539
	Shannongjian36-459	0.343872	540
	Xu9158	0.314897	541
	Pingan8hao	0.305145	542
	Bainong207	0.213228	543
