# Supplementary material for: Multi-Omics Analyses Reveal the Molecular Mechanisms Underlying the Adaptation of Wheat (Triticum aestivum L.) to Potassium Deprivation
Source: Front Plant Sci. 2020 Oct 6;11:588994. doi: 10.3389/fpls.2020.588994 (PMC7573229; doi:10.3389/fpls.2020.588994)
Supplement: Supplementary Table 5 — D value rankings for 543 genotypes at the mature stage. [file Table_5.xlsx]

## Sheet: S5
Table S5. D value rankings for 543 genotypes at the mature stage.
Cluster of mature stage	Entry name	D value of mature stage	No.
Tolerant	Henong6119	0.780846	1
	Cangmai119	0.753135	2
	Henong2552	0.750507	3
	Kenong9204	0.747897	4
	Henong9204	0.740597	5
	Henong826	0.73924	6
	Shiluan02	0.73836	7
	Zhongmai175	0.73818	8
	Jimai24	0.735457	9
	Shannong055849	0.73543	10
	D209	0.734513	11
	Sheng126	0.734226	12
	Zhongyu01095	0.732601	13
	Yannong999	0.732116	14
	DH155	0.730872	15
	Luo88079	0.730138	16
	Bao5067	0.727372	17
	Lankao906	0.72721	18
	Shan'an225	0.72483	19
	Jimai38	0.724039	20
	Nongda399	0.723683	21
	Han6172	0.722247	22
	Huaiyin84137	0.720964	23
	Shannong19	0.719284	24
	Zhengmai0856	0.717929	25
	Zhen8906	0.713954	26
	Heng7228	0.713805	27
	Gaocheng8901	0.709688	28
	Shi4185	0.704958	29
	Ligao6hao	0.70386	30
	Luanxuan1690	0.702866	31
	W110163	0.702665	32
	Sheng59	0.700769	33
	Shan'an160	0.699831	34
	Heng4399	0.699144	35
	Henong130-12	0.697965	36
	Shi05-7388	0.696216	37
	Changhan58	0.695663	38
	Shannongda3-2-1	0.693574	39
	Hemai076	0.693398	40
	Nongda212	0.691363	41
	Wanmai52	0.691045	42
	Gaoyou2018	0.690295	43
	Yu70-36	0.690259	44
	Han00-7050	0.68992	45
	Henong7069	0.689015	46
	Kenong199	0.688831	47
	Wennong17	0.688775	48
	Bo8	0.687718	49
	Jimai325	0.685593	50
	Xu10054	0.685231	51
	Kenong3106	0.683673	52
	Shannongjian38-498	0.682416	53
	Junda104	0.680874	54
	W110144	0.680537	55
	Su553	0.68045	56
	Chang4640	0.680022	57
	Huaimai18	0.678672	58
	Jifu85012	0.678413	59
	Lianmai2hao	0.678057	60
	Jimai585	0.67801	61
	Chang5222	0.67745	62
	Sheng183	0.676847	63
	Wei60182	0.676162	64
	10H4-14	0.674582	65
	Jinmai47	0.674231	66
	Tianmin198	0.674093	67
	Zhoumai26	0.673827	68
	Huaimai21	0.673463	69
	Han05-093	0.673459	70
	Shannongda5-6-5	0.673249	71
	Yingbo700	0.672046	72
	Xingmai3	0.672007	73
	Henong6425	0.670647	74
	Ke23	0.669108	75
	Huaihe0615	0.668524	76
	Henong05(9)7-11-4-15	0.667159	77
	Keyu16	0.666981	78
	Fa0356	0.666263	79
	Hengguan35	0.66616	80
	Xinmai23	0.665831	81
	Shengtian69	0.664986	82
	Shi00-7221	0.664932	83
	Jin07214	0.664469	84
	Kaimai21	0.664324	85
	Chang4853	0.664295	86
	Hannong351	0.664204	87
	Wen0418	0.663651	88
	Bao6834	0.663468	89
	Lin4	0.663289	90
	Ke11	0.662465	91
	Jimai26	0.66174	92
	Hanmai12hao	0.661247	93
	BN12	0.65993	94
	Shannongda5-5-1	0.659259	95
	ShandongW080126	0.658796	96
	Xu9169	0.658516	97
	Henong5290	0.658426	98
	Shannongda4-3-6	0.658017	99
	Heng05-6607	0.657843	100
	Shan'annong138	0.657434	101
	Qiule2122	0.657172	102
	Chang6452	0.655928	103
	Sheng194	0.655325	104
	Luomai24	0.655242	105
	Lian0756	0.654973	106
	Sheng207	0.65456	107
	Zhongyu01089	0.653849	108
	Hannong1412	0.653431	109
	Indian round wheat	0.653309	110
	Shangnongda5-5-8	0.653218	111
	Yumai52zi	0.653088	112
	Linmai2hao	0.652712	113
	Shannongxiao	0.652707	114
	Baomai12-6	0.651865	115
	Yannong19	0.650056	116
Moderately tolerant	Shan'annong757	0.649962	117
	Zhongzhongmai17	0.649936	118
	Wanmai53	0.64959	119
	Shannongxiao5-22	0.649388	120
	Henong4198	0.648942	121
	Zhengmai101	0.648766	122
	Shangnong55843	0.648633	123
	Xingmai11	0.648395	124
	Hemai13	0.64748	125
	Zhoumai16	0.647201	126
	Xumai2023	0.647163	127
	Bao6818	0.647124	128
	Xinong9871	0.647047	129
	Sheng213	0.646942	130
	Henong6049	0.64641	131
	Liangxing99	0.646398	132
	Shannongda6-8-4	0.645723	133
	Fengdecun1hao	0.645566	134
	Funo	0.64553	135
	Jingmai989	0.645515	136
	Yannong21	0.645315	137
	Shi06-6136	0.645295	138
	Cangmai6005	0.644697	139
	Jinmai59	0.644387	140
	Kenong2009	0.644247	141
	Fen17	0.643717	142
	Lian0809	0.64344	143
	Sheng171	0.642889	144
	Linfeng615	0.642726	145
	Xinong889	0.642591	146
	Keyi11-6072	0.642588	147
	CA1004	0.642475	148
	Jinhe9123	0.642338	149
	Zimai12	0.641342	150
	Huaimai27	0.641242	151
	Shannongda5-6-6	0.641199	152
	Sheng174	0.640661	153
	W110149	0.640419	154
	Hemai0302	0.640334	155
	Zhengmai7698	0.640299	156
	Hengfu9103	0.64006	157
	Jimai19	0.64001	158
	Zhoumai25	0.639357	159
	Keyi10-6089	0.639206	160
	Fu84111	0.639175	161
	Shi08-534	0.639007	162
	Shi4366	0.638877	163
	Han00-7095	0.637618	164
	Gaoyou9409	0.637552	165
	Xumai2170	0.636692	166
	Huaimai20	0.636056	167
	Lunxuan061	0.635736	168
	Sheng157	0.63558	169
	Yuanfeng175	0.635455	170
	Xu11108	0.634605	171
	Yumai57	0.634241	172
	Lunxuan24	0.633736	173
	Xinmai3hao	0.633659	174
	Shannong01-35	0.632877	175
	Huaimai30	0.632837	176
	Xiaoyan597	0.632765	177
	Shiluan08-2	0.632546	178
	Henong06(159)19-22-5-6	0.632489	179
	Lian5152	0.631359	180
	Yan99102	0.63121	181
	Sheng62	0.63081	182
	Luomai05095	0.628797	183
	Zhenghan36	0.628569	184
	Shannongda5-6-3	0.627255	185
	Tai13606	0.626933	186
	Hengza4hao	0.626656	187
	Han4589	0.626578	188
	Xuzhou24	0.626526	189
	Luyuan502	0.626251	190
	Xiaoyan81	0.626125	191
	Jingdong8hao	0.625177	192
	Chang6154	0.625107	193
	Sheng232	0.625078	194
	Xinong509	0.624343	195
	Sheng172	0.624183	196
	W120283	0.623451	197
	Bainong160	0.623296	198
	Compound polyploid	0.62281	199
	Shannong10-2	0.622349	200
	Hanmai9hao(9587)	0.621968	201
	Huaimai0308	0.6219	202
	Zhoumai18	0.621784	203
	Jinmai57	0.621551	204
	Zhongxin5199	0.620438	205
	Heng136	0.620362	206
	Xinong2000	0.619013	207
	Heng71-3	0.618989	208
	Sheng115	0.618482	209
	09CA034	0.618026	210
	Guomai301	0.618024	211
	Jinmai24	0.617785	212
	Shijiazhuang8hao	0.617478	213
	Cunmai8hao	0.616418	214
	Gaoyou9908	0.616371	215
	Shan'annong33	0.616296	216
	Jinmai33	0.616003	217
	Lifu05	0.615919	218
	Huaimai33	0.615757	219
	Sheng231	0.615592	220
	Shanmai150	0.615393	221
	Xiaoyan10-6060	0.614217	222
	OASIS	0.614176	223
	Huacheng3366	0.613596	224
	Wo85	0.613095	225
	Shan'an627	0.61272	226
	10X21	0.612334	227
	Zhengmai583	0.610894	228
	Qinnong142	0.610851	229
	Yong4896	0.610341	230
	Huaimai22	0.608647	231
	Zhenmai18	0.608416	232
	Huaimai28	0.608386	233
	Jinghe91-P39	0.608291	234
	W11031	0.607821	235
	Linyou145	0.607728	236
	Heng05-4444	0.607684	237
	Xinong928	0.607563	238
	D45	0.607145	239
	Baofeng1082	0.607128	240
	Han5316	0.607085	241
	Zhou99233	0.606834	242
	Shannongda5-6-8	0.606177	243
	Shannongda4-3-1	0.605982	244
	Shan'an354	0.605911	245
	Han09-41344	0.605596	246
	Jinuo200	0.605301	247
	Zhengzi8780-2-5	0.605034	248
	Zhoumai22	0.603693	249
	Mengxian201	0.603343	250
	Zhongxin78	0.603178	251
	Shannongda7-9-3	0.603076	252
	Jimai30	0.602995	253
	Henong07(215)5-3-4	0.602683	254
	Sheng37	0.602442	255
	Sheng154	0.601068	256
	Heng95guan26	0.600773	257
	Xinmai296	0.600553	258
	Baomai8hao	0.599092	259
	05CA349	0.599034	260
	Wan50	0.598941	261
	Shi05-6678	0.598635	262
	Sheng116	0.598447	263
	Sheng88	0.598222	264
	Sheng76	0.59816	265
	Chang6135	0.597761	266
	Nongda5181	0.597237	267
	Shannongda6-8-7	0.597145	268
	Shan'annong65	0.5969	269
	Shan'anmai159	0.596631	270
	Sheng85	0.596545	271
	Yunong4023	0.59597	272
	Sheng86	0.595709	273
	Xinong2208	0.595061	274
	Huamai1hao	0.594612	275
	Baofeng702	0.594058	276
	Sheng93	0.593772	277
	Ci-5	0.593574	278
	Tainong9236	0.593427	279
	Jinfeng7183	0.593258	280
	Annong0807	0.593196	281
	Lunxuan103	0.592534	282
	Xinong529	0.592079	283
	Henong6331	0.591722	284
	Bainong4330	0.591385	285
	Sheng135	0.591325	286
	Heng4422	0.591149	287
	Shixin811	0.590848	288
	Xinmai18	0.590798	289
	Xinmai21	0.590607	290
	Xumai30	0.590547	291
	Weimai8hao	0.590469	292
	Henong06(143)6-10-15-5	0.590204	293
	Xuke168	0.59003	294
	Shi03-5285	0.58961	295
	Xumai29	0.589529	296
	Jimai518	0.589487	297
	Sheng57	0.589459	298
	Ke16	0.589447	299
	Aikang58	0.58926	300
	Baofeng2018	0.587668	301
	Taishan21	0.587505	302
	Sheng160	0.58656	303
	Yan2070	0.586084	304
	Linkang1hao	0.585204	305
	Qifeng2hao	0.585132	306
	Bobei4	0.584936	307
	Jimai21	0.584715	308
	Shixin653	0.584625	309
	Xinmai0208	0.584242	310
	W120134	0.58397	311
	Shannong23	0.583921	312
	Shannong12hao	0.583821	313
	Huaimai17	0.583603	314
	Yunhan618	0.582442	315
	Zhongmai1hao	0.582438	316
	Jinan17	0.582372	317
	Ji5265	0.582314	318
	Huapei3hao	0.582219	319
	Jimai22	0.582162	320
	Henong05(97)11-12-6-5	0.58019	321
	Henong05(206)3-10-4-9	0.579862	322
	Lunzao3hao	0.579437	323
	Bobei3	0.579317	324
	Yumai34hao	0.57929	325
	Xinmai26	0.579289	326
	Mingtian07292	0.578743	327
	Bao5108	0.578207	328
	CA0045	0.577877	329
	D180	0.577874	330
Moderately sensitive	W110095	0.576375	331
	He0927	0.576147	332
	Henong06(132)4-11-7	0.575273	333
	Jimai403	0.575202	334
	Shannongjian25-229	0.575108	335
	Hengshui4	0.57497	336
	CA1092	0.574886	337
	Xingmai6	0.574626	338
	Seri	0.573478	339
	Xinong9718	0.572898	340
	Shannong20	0.572246	341
	Yuanda1hao	0.572094	342
	Sheng87	0.571794	343
	Lunxuan926	0.571587	344
	Gaaoyou503	0.571583	345
	Luomai21	0.571528	346
	SU552	0.570877	347
	Xu8133	0.569813	348
	Jing411	0.569755	349
	Mingtian0402	0.56908	350
	Luanxuan987	0.568951	351
	Han5092	0.568779	352
	Xiaoyan22	0.568459	353
	Le639	0.568413	354
	Fumai5hao	0.567697	355
	Zhoumai24	0.567094	356
	Keyi10-6014	0.566777	357
	Heng05guan33	0.566775	358
	Lumai14	0.566631	359
	D08-6	0.566518	360
	Atlas66	0.566393	361
	Changwu134	0.566295	362
	Xu10189	0.566136	363
	4BL-2R	0.563974	364
	Xinong979	0.563581	365
	9903322	0.563573	366
	Shannongda5-6-2	0.563478	367
	Heng5364	0.56339	368
	Shannong08-29	0.56284	369
	Jinmai30	0.561716	370
	Laizhou9361	0.561495	371
	Fengshou60	0.561237	372
	Henong825	0.560618	373
	11CA26	0.560579	374
	Luo22	0.560106	375
	Sheng79	0.55938	376
	Tainong18	0.559326	377
	Keyi10-6140	0.559231	378
	W110143	0.559035	379
	Xinmai2119	0.55889	380
	Shannong20-1	0.55867	381
	Kenong1006	0.558301	382
	Shixin616	0.557722	383
	Jinmai66	0.556896	384
	Jining16	0.555708	385
	Xingmai7	0.555562	386
	Xinong157	0.555359	387
	Ke15	0.554624	388
	Luo86036	0.553085	389
	Bao5036	0.551969	390
	Jinmai63	0.551519	391
	Shannongda6-8-2	0.550953	392
	Gaoyou5766	0.550904	393
	Xin9535	0.550846	394
	Lainong8621	0.550262	395
	Zhongmai9	0.549999	396
	Shannong06-278	0.549966	397
	Keyu11	0.549858	398
	Sheng119	0.549719	399
	Heng6632	0.549541	400
	Shannongjian6E-1-17	0.548958	401
	Sheng43	0.5477	402
	Shixin618	0.547315	403
	Xinong1376	0.54714	404
	Huaimai26	0.546135	405
	Jimai36	0.545358	406
	Lumai23hao	0.544805	407
	Fanmai5	0.542843	408
	Nongda1108	0.542736	409
	RS804	0.54238	410
	Lvhan1608	0.542189	411
	Ke0801	0.542161	412
	Shi02-6207	0.542136	413
	Henong822	0.542114	414
	Baofeng0601	0.541957	415
	Linfen7061	0.541626	416
	10ELT040	0.541227	417
	Hemai17	0.540317	418
	Shixin633	0.539736	419
	Xinmai19	0.539683	420
	Wunong986	0.539592	421
	Zhongyou9507	0.539535	422
	Shannong06-27	0.538695	423
	KeshiB05-6508	0.538384	424
	Sheng58	0.538379	425
	Polish wheat	0.537135	426
	Hanzao1hao	0.537078	427
	Shannongda5-6-4	0.536295	428
	Jinnong6hao	0.5361	429
	Han06-5170	0.535991	430
	Huaimai23	0.535803	431
	Gaoyou9618	0.535378	432
	Shimai15	0.535369	433
	Shannong22	0.534042	434
	Huaimai29	0.533777	435
	Shannongyoumai3hao	0.53369	436
	Sheng284	0.53355	437
	Bao5168	0.532481	438
	Shixin828	0.532257	439
	Sheng39	0.53138	440
	Wenmai6hao	0.530431	441
	Henong583	0.5298	442
	Wenhang1hao	0.529406	443
	7DL·7Ag	0.528703	444
	Jinboshi731	0.528672	445
	Xinmai9	0.528588	446
	Yunhan20410	0.528201	447
	Heng562	0.526996	448
	Daman77	0.525313	449
	Sheng68	0.525125	450
	Lunxuan901	0.524933	451
	Xumai2103	0.524888	452
	Wan38	0.524196	453
	Zhou8425B	0.524005	454
	Shan'an253	0.524001	455
	Xumai31	0.52392	456
	Chang4738	0.52271	457
	Xingmai13	0.522221	458
	Ningmaizi22	0.521633	459
	Zhengmai103	0.520967	460
	Hanmai13	0.52066	461
	Zhoumai28	0.519158	462
	Jinmai13	0.518804	463
	Yujiao5hao	0.51862	464
	Tainong19	0.518	465
	Bonong6hao	0.51689	466
	Shan'anmai139	0.516098	467
	Aifeng3hao	0.515914	468
	Henong7106	0.51564	469
	Fan7030	0.515251	470
	Beinong9549	0.514962	471
	Shannongda6-8-6	0.514695	472
	Bao5113	0.513882	473
	Chang6359	0.512366	474
	ST	0.512119	475
	Sheng217	0.511784	476
	Jingdong17hao	0.511367	477
	Xuzhou25	0.511287	478
	He9946	0.511001	479
	Sheng219	0.510926	480
	Tianhe3hao	0.509911	481
	Xinshannong11	0.509502	482
	Yuzhan10	0.508932	483
	Huai0705	0.508317	484
	Sheng46	0.508011	485
	Linzi217	0.50659	486
	Xuzhou856	0.50643	487
	Jinmai54	0.505882	488
	Sankecun	0.503844	489
	Huaihe0516	0.503789	490
	Shannongxiao5-23	0.500349	491
	Weilai0818	0.500163	492
	Huaimai0882	0.500094	493
	Sheng82	0.49926	494
	Baomaipin8	0.498894	495
	Nongda211	0.498168	496
	Marquis	0.49793	497
	Chang6878	0.495132	498
	Nongda3432	0.492731	499
	Wunong148	0.492031	500
	Baomai3hao	0.491659	501
	Kunpeng1hao	0.490996	502
	Shannongda5-5-5	0.490353	503
	Shannongjian14-20	0.489805	504
	Sheng90	0.489555	505
	Luyuan205	0.488555	506
	Huaimai0226	0.488471	507
	Xu9158	0.488024	508
	Shannongjian36-459	0.486352	509
	Jinmai70	0.486073	510
	Demai1201	0.484855	511
	Fenzhi1hao	0.482896	512
	Ji7369	0.479961	513
	Hanmai10hao	0.477373	514
	Sheng4140	0.474368	515
	Shannong17	0.474083	516
	ShannongW080176	0.474064	517
Ssensitive	Xuke718	0.464052	518
	Sheng131	0.463762	519
	Pingan8hao	0.462247	520
	YuanshiAIbai	0.460484	521
	Sheng141	0.459883	522
	Xuke316	0.45462	523
	Zhu0263-541	0.454263	524
	Bodan30	0.45333	525
	Shannongda6-7-8	0.453112	526
	Shunmai1718	0.451387	527
	Shannong11	0.450944	528
	Ningmaizi28	0.450367	529
	Shannongjian41-560	0.449173	530
	Jw1	0.445306	531
	Sheng125	0.442193	532
	Xu9074	0.441701	533
	Shannong0919	0.438941	534
	Heng4371	0.433263	535
	Hengguan76	0.432876	536
	Shan15	0.427698	537
	H6756	0.409464	538
	Zhengyin4hao	0.404034	539
	Sanshumai	0.40331	540
	Jining6058	0.39805	541
	Bainong207	0.335214	542
	Yanzhan4110	0.249391	543
