# Supplementary material for: Multi-Omics Analyses Reveal the Molecular Mechanisms Underlying the Adaptation of Wheat (Triticum aestivum L.) to Potassium Deprivation
Source: Front Plant Sci. 2020 Oct 6;11:588994. doi: 10.3389/fpls.2020.588994 (PMC7573229; doi:10.3389/fpls.2020.588994)
Supplement: Supplementary Table 6 — Summary of sequencing data quality. TCK, KN9204 after the control K treatment; TLK, KN9204 after the low-K treatment; SCK, BN207 after the control K treatment; SLK, BN207 after the low-K treatment. [file Table_6.XLSX]

## Sheet: S6
Table S6. Summary of sequencing data quality.
Sample	Raw read	Clean read	Clean base (Gb)	Total mapped (%)	Q20 (%)	Q30 (%)	GC content (%)
TCK1	55999788	54815526	8.4	49542335(90.38)	99.62	96.86	54
TCK2	54807464	54300142	8.22	50010482(92.10)	99.87	98.17	54
TCK3	53620058	52891798	8.04	48768820(92.20)	99.69	97.66	54
TLK1	53282860	52243220	7.99	46094219(88.23)	99.64	96.73	53
TLK2	52303354	51528938	7.85	45960608(89.19)	99.72	98.05	53
TLK3	55402996	54529044	8.31	48322693(88.62)	99.77	97.28	53
SCK1	52184770	51416246	7.83	46086461(89.63)	99.46	97.28	53
SCK2	53149260	51794374	7.97	45466717(87.78)	99.46	96.47	53
SCK3	54042492	53021848	8.11	44208628(83.38)	99.69	96.93	53
SLK1	55250474	54679616	8.29	47633067(87.11)	99.78	97.95	52
SLK2	55280464	54661750	8.29	48108416(88.01)	99.73	97.67	52
SLK3	52251656	51552838	7.84	45627106(88.51)	99.81	97.09	52
Note: TCK, KN9204 after the control K treatment; TLK, KN9204 after the low-K treatment; SCK, BN207 after the control K treatment; SLK, BN207 after the low-K treatment.
