# Supplementary material for: Multi-Omics Analyses Reveal the Molecular Mechanisms Underlying the Adaptation of Wheat (Triticum aestivum L.) to Potassium Deprivation
Source: Front Plant Sci. 2020 Oct 6;11:588994. doi: 10.3389/fpls.2020.588994 (PMC7573229; doi:10.3389/fpls.2020.588994)
Supplement: Supplementary Table 7 — Genes encoding transporters and CIPKs that were differentially expressed between genotypes under low-K stress conditions. “–” indicates no significant difference in gene expression. [file Table_7.XLSX]

## Sheet: S7
Table S7. Genes encoding transporters and CIPKs that were differentially expressed between genotypes under low-K stress conditions.
Group	Gene id	Log2 Fold change of KN9204	Log2 Fold change of BN207	Function description
Potassium transporter	TraesCS2A02G116700	1.21	—	Potassium transporter 7
	TraesCS4A02G410200	3.28	1.59	Potassium transporter 1
	TraesCS4B02G310300	1.92	1.44	Potassium transporter 1
	TraesCS4D02G308200	2.13	1.34	Potassium transporter 1
	TraesCS7B02G318700	2.48	1.64	High-affinity potassium uptake transporter HKT2-7B
	TraesCS2A02G289300	1.42	1.13	Potassium transporter 1
	TraesCS2B02G135900	1.41	—	Potassium transporter 7
	TraesCS2D02G118400	1.33	—	Potassium transporter 7
	TraesCS2B02G451700	-1.09	-1.77	High affinity potassium transporter, partial
	TraesCS5A02G366100	2.4	1.43	Potassium transporter 18
	TraesCS5B02G368500	1.53	1.16	Potassium transporter 18
	TraesCS5D02G375700	1.93	1.72	Potassium transporter 18
Potassium channel	TraesCS2D02G311300	2.5	—	Potassium channel SKOR
	TraesCS3A02G233800	1.85	1.29	AKT1-like potassium channel
	TraesCS3B02G265500	1.43	—	AKT1-like potassium channel
	TraesCS3D02G219600	1.91	1.48	AKT1-like potassium channel
	TraesCS1A02G267900	1.51	—	Inwardly rectifying potassium channel AKT2
	TraesCS1D02G267800	1.29	1.15	Inwardly rectifying potassium channel AKT2
	TraesCS2A02G312800	1.57	1.06	Potassium channel SKOR
Nitrate transporter	TraesCS4B02G231500	—	-3.14547	Low affinity nitrate transporter NRT1.2
	TraesCS4D02G232900	—	-2.4708	Low affinity nitrate transporter NRT1.2
	TraesCS6A02G030800	-2.55777	-3.11943	High-affinity nitrate transporter 2.1
	TraesCS6B02G044100	—	-7.90045	High affinity nitrate transporter
	TraesCS6B02G044300	—	-6.51286	High affinity nitrate transporter TaNRT2
	TraesCS6B02G044400	-2.04546	-3.02879	High affinity nitrate transporter TaNRT2
	TraesCS6D02G035800	—	-3.55266	High affinity nitrate transporter TaNRT2
CIPK	TraesCS4D02G118500	3.48871	1.28063	CBL-interacting protein kinase 14
	TraesCS4A02G194800	2.85262	1.15178	CBL-interacting protein kinase 14
	TraesCS4B02G120400	3.23866	—	CBL-interacting protein kinase 14
	TraesCS4B02G319900	1.21717	—	CBL-interacting protein kinase 9
	TraesCS5B02G146500	—	-1.05082	CBL-interacting protein kinase 15
	TraesCS2B02G124100	—	-1.08991	CBL-interacting protein kinase 29
	TraesCS2D02G252600	1.39159	1.07103	CBL-interacting protein kinase 23
	TraesCS3D02G296000	—	-1.39013	CBL-interacting protein kinase 19
	TraesCS5B02G223800	1.71757	—	CBL-interacting protein kinase 27
Note: ‘–’, no significant difference in gene expression.
