# Supplementary material for: Multi-Omics Analyses Reveal the Molecular Mechanisms Underlying the Adaptation of Wheat (Triticum aestivum L.) to Potassium Deprivation
Source: Front Plant Sci. 2020 Oct 6;11:588994. doi: 10.3389/fpls.2020.588994 (PMC7573229; doi:10.3389/fpls.2020.588994)
Supplement: Supplementary Table 8 — Genes encoding peroxidases that were differentially expressed between genotypes under low-K stress conditions. “–” indicates no significant difference in gene expression. [file Table_8.XLSX]

## Sheet: S8
Table S8. Genes encoding peroxidases that were differentially expressed between genotypes under low-K stress conditions.
Gene id	Log2 fold change of KN9204	Log2 fold change of BN207	Function description
TraesCS3A02G180200	-1.23472	-2.19947	Peroxidase 72
TraesCS3A02G297100	-1.1221	-2.19485	Peroxidase 2
TraesCS3A02G297200	—	-1.2488	Peroxidase 2
TraesCS1A02G317900	-3.24727	-4.28627	Peroxidase 1
TraesCS1A02G318000	-2.92608	-3.25298	Class III peroxidase
TraesCS1A02G318300	-4.0405	-5.76803	Peroxidase 1;class III peroxidase
TraesCS1A02G318400	-4.35158	-7.30747	Class III peroxidase;Peroxidase 1
TraesCS1A02G318600	-6.55071	-8.96234	Peroxidase 1
TraesCS1A02G318900	-2.43529	-4.68304	class III peroxidase
TraesCS3D02G031800	—	-1.78629	Peroxidase 12
TraesCS3D02G184900	-1.06748	-1.53719	Peroxidase 72
TraesCS3D02G185000	-1.32965	-2.51071	Peroxidase 72
TraesCS3D02G185100	-1.15507	-1.9339	Peroxidase 72
TraesCS3D02G305000	—	-2.17094	Peroxidase 2
TraesCS3D02G305100	-1.28715	-3.07532	Peroxidase 2
TraesCS3D02G305200	-2.39978	-3.91605	Peroxidase 2
TraesCS3D02G305300	-1.1777	-2.21456	Peroxidase 2
TraesCS3D02G305400	—	-1.78949	Peroxidase 2
TraesCS4B02G171000	—	-1.42038	Peroxidase 56
TraesCS1B02G095800	-1.48773	-3.8131	Peroxidase 2
TraesCS4B02G340100	-3.7155	-5.61919	Class III peroxidase
TraesCS4B02G340200	-3.53243	-5.77772	Class III peroxidase
TraesCS5A02G148600	-1.42859	-3.68949	Peroxidase 4
TraesCS5A02G430700	-1.48693	-3.4193	Peroxidase 2
TraesCS5B02G147200	-1.18839	-2.47465	Peroxidase 4
TraesCS5D02G144300	-1.63902	-3.59186	Peroxidase 4
TraesCS5D02G438300	-2.63208	-2.67841	Peroxidase 2
TraesCS1A02G077700	-1.41183	-2.68633	Peroxidase 2
TraesCS6A02G368200	-1.77126	-2.49748	Peroxidase 2
TraesCS6A02G368400	-1.82733	-2.78631	Peroxidase 2
TraesCS6B02G071200	—	-2.10851	Cationic peroxidase 1
TraesCS1A02G079400	-2.72265	-7.36938	Peroxidase 5
TraesCS1A02G079500	-2.12356	-2.38978	Peroxidase 5
TraesCS1B02G330200	-2.96768	-6.23938	Class III peroxidase
TraesCS1B02G330400	-3.37577	-5.60313	Peroxidase 1
TraesCS6B02G333800	-1.93965	-2.4998	Peroxidase 72
TraesCS1B02G330500	-3.73903	-5.75977	Class III peroxidase
TraesCS1B02G330600	-3.88247	-5.55406	Class III peroxidase
TraesCS1B02G331200	-2.19346	-4.25149	Class III peroxidase
TraesCS6D02G284700	-1.86481	-2.66522	Peroxidase 72
TraesCS6D02G351300	-1.32811	-2.15944	Peroxidase 2
TraesCS7A02G194100	-2.89267	-3.46042	Peroxidase 1
TraesCS7A02G194200	-1.77502	-3.22678	Peroxidase 1
TraesCS7A02G254700	—	-2.80799	Peroxidase 1
TraesCS7A02G339600	—	-1.82373	peroxidase 8
TraesCS7A02G339700	—	-1.14218	Peroxidase 1
TraesCS7A02G396400	-2.43344	-5.29221	Peroxidase 2
TraesCS7A02G396500	-2.21424	-5.60635	Peroxidase 2
TraesCS7A02G424100	-1.7102	-2.87649	Peroxidase 54
TraesCS7A02G453000	-1.36079	-2.01304	Peroxidase 3
TraesCS7A02G474200	-2.40938	-2.49674	Peroxidase 2
TraesCS7B02G150800	—	-2.82686	Peroxidase 1
TraesCS7B02G274200	—	-1.02724	Peroxidase 52
TraesCS7B02G274500	-1.34763	-4.29971	Peroxidase 4
TraesCS7B02G298600	-3.0729	-5.73506	Peroxidase 2
TraesCS7B02G298500	-4.25083	-6.3687	Peroxidase 2
TraesCS7B02G325800	-1.79439	-3.05666	Peroxidase 54
TraesCS7B02G353200	-1.00822	-1.34372	Peroxidase 3
TraesCS7B02G375600	-2.43776	-2.77119	Peroxidase 2
TraesCS7D02G195400	-2.49048	-3.76964	Peroxidase 1
TraesCS7D02G253200	—	-2.64009	Peroxidase 1
TraesCS7D02G369700	-1.06037	-3.34809	Peroxidase 4
TraesCS7D02G392000	-2.73762	-6.08077	Peroxidase 2
TraesCS7D02G417400	-1.7932	-2.996	Peroxidase 54
TraesCS7D02G442300	-1.8723	-2.7212	Peroxidase 3
TraesCS7D02G461200	-2.08476	-2.79983	Peroxidase 2
TraesCS1D02G079800	-1.68173	-2.39557	Peroxidase 2
TraesCSU02G015100	—	-3.9266	Peroxidase 2
TraesCS1D02G080900	-2.06798	-9.23042	Peroxidase 5
TraesCSU02G062800	-7.54197	-7.75777	Peroxidase 2
TraesCSU02G137300	2.19863	2.17068	Peroxidase 47
TraesCSU02G163200	-2.44638	-3.7955	Peroxidase 1
TraesCS1D02G130200	—	-1.55154	Peroxidase 4
TraesCS1D02G317700	-3.73819	-5.63581	Peroxidase 1
TraesCS1D02G318000	-3.53198	-5.56211	Peroxidase 1
TraesCS1D02G318100	-4.09339	-7.3484	Peroxidase 1
TraesCS1D02G318600	-3.27792	-6.16931	Peroxidase 1
TraesCS1D02G318700	-2.41557	-4.12371	Class III peroxidase
TraesCS2A02G106700	—	-1.13993	Cationic peroxidase 1
TraesCS2A02G107600	-1.06918	-1.93807	Peroxidase 3
TraesCS2A02G107800	—	-1.04393	Root peroxidase
TraesCS2A02G147900	-1.14408	-1.95433	Peroxidase 2
TraesCS2A02G148600	-1.33742	-2.1183	Peroxidase 2
TraesCS2A02G148900	-1.73475	-2.38235	Peroxidase 2
TraesCS2A02G451400	—	-1.09292	Peroxidase 1
TraesCS2A02G572500	—	-2.9851	Peroxidase 12
TraesCS2A02G573300	—	-1.93964	Peroxidase 12
TraesCS2A02G573500	—	-1.08791	Peroxidase 12
TraesCS2B02G124800	—	-3.5909	Class III peroxidase
TraesCS2B02G125500	-1.42162	-1.87879	Class III peroxidase
TraesCS2B02G125600	—	-1.27146	Class III peroxidase
TraesCS2B02G173400	-1.21463	-2.98911	Peroxidase 2
TraesCS2B02G173500	-1.42486	-1.67734	Peroxidase 2
TraesCS2B02G173800	-1.90885	-3.44447	Peroxidase 2
TraesCS2B02G173900	-2.30327	-2.65968	Peroxidase 2
TraesCS2B02G612400	—	-2.61848	Peroxidase 40
TraesCS2B02G613400	—	-1.02953	Peroxidase 12
TraesCS2B02G613500	—	-1.29691	Peroxidase 12
TraesCS2B02G615000	—	-3.30975	Peroxidase 12
TraesCS2B02G615100	—	-1.88407	Peroxidase 40
TraesCS2D02G108600	-3.33272	-4.38098	Class III peroxidase
TraesCS2D02G152600	-1.69311	-4.97782	Peroxidase 2
TraesCS2D02G152800	—	-2.1313	Peroxidase 2
TraesCS2D02G152900	-1.1495	-2.27587	Peroxidase 2
TraesCS2D02G153600	-1.2231	-2.84547	Peroxidase 2
TraesCS2D02G153700	-1.83318	-3.83488	Peroxidase 2
TraesCS2D02G153800	-1.63669	-3.49483	Peroxidase 2
TraesCS2D02G299700	-1.56839	-1.71856	Peroxidase 72
TraesCS2D02G583700	—	-2.39861	Peroxidase 40
TraesCS1A02G214500	—	-2.36907	Peroxidase 57
TraesCS1A02G318700	-5.08827	-5.64981	Peroxidase 1
TraesCS1A02G319000	-1.07033	-3.33841	Peroxidase 1
TraesCS1A02G356100	-2.37282	-4.66822	Peroxidase 1
TraesCS1B02G096900	-3.17957	-7.56926	Peroxidase 5
TraesCS1B02G115000	1.79763	1.18228	Peroxidase N
TraesCS1B02G115900	-5.64544	-7.96941	Peroxidase 54
TraesCS1B02G228400	-1.17059	-2.5456	Peroxidase 57
TraesCS1B02G315100	-2.96712	-7.50877	Peroxidase 2
TraesCS1B02G330800	-3.9323	-5.57763	Peroxidase 1
TraesCS1B02G331300	—	-2.05147	Peroxidase 1
TraesCS1B02G365300	—	-2.38245	Peroxidase 1
TraesCS1D02G080200	-2.02553	-2.86816	Peroxidase 2
TraesCS1D02G096400	-1.60121	-6.13706	Peroxidase 54
TraesCS1D02G217500	—	-2.07861	Peroxidase 57
TraesCS1D02G318800	—	-2.5794	Peroxidase 1
TraesCS1D02G354100	-1.03389	-2.27691	Peroxidase 1
TraesCS2A02G147700	-2.40011	-5.51016	Peroxidase 2
TraesCS2A02G147800	-2.07097	-4.75674	Peroxidase 2
TraesCS2A02G229900	—	-2.48763	Peroxidase 7
TraesCS2A02G476300	—	-1.58547	Peroxidase 1
TraesCS2A02G572700	—	-2.06109	Peroxidase 12
TraesCS2B02G124600	2.66916	2.35597	Peroxidase 2
TraesCS2B02G173200	-2.11689	-6.71592	Peroxidase 2
TraesCS2B02G173300	-1.04574	-4.27332	Peroxidase 2
TraesCS2B02G251400	—	-1.42078	Peroxidase 7
TraesCS2B02G284900	-1.62404	-1.95629	Peroxidase 1
TraesCS2B02G285100	—	-2.18358	Peroxidase 1
TraesCS2B02G472900	—	-1.08959	Peroxidase 1
TraesCS2B02G499900	—	-2.75403	Peroxidase 1
TraesCS2D02G152700	-2.03012	-3.69552	Peroxidase 2
TraesCS2D02G153200	—	-4.19898	Peroxidase 2
TraesCS2D02G153400	—	-3.71051	Peroxidase 2
TraesCS2D02G153500	—	-3.7737	Peroxidase 2
TraesCS2D02G233600	—	-1.92705	Peroxidase 7
TraesCS2D02G265000	—	-3.01272	Peroxidase 1
TraesCS2D02G265100	—	-2.10542	Peroxidase 1
TraesCS2D02G265400	—	-1.48291	Peroxidase 1
TraesCS2D02G476200	—	-1.69852	Peroxidase 1
TraesCS2D02G583900	—	-1.97725	Peroxidase 12
TraesCS2D02G584000	—	-2.13975	Peroxidase 12
TraesCS2D02G584100	1.96535	1.55259	Peroxidase 12
TraesCS4A02G133900	-1.05856	-1.6194	Peroxidase 56
TraesCS4A02G136600	—	-1.13908	Peroxidase 52
TraesCS4B02G385000	—	-4.00992	Peroxidase 2
TraesCS4D02G342500	-1.36278	-3.49318	Peroxidase 5
TraesCS5A02G400600	-1.03466	-2.22219	Peroxidase 35
TraesCS5B02G405400	—	-1.34131	Peroxidase 35
TraesCS5B02G432600	-1.00585	-3.26554	Peroxidase 2
TraesCS5D02G409000	—	-4.93159	Peroxidase 57
TraesCS5D02G410600	—	-1.74081	Peroxidase 35
TraesCS6A02G138000	-1.4597	-3.19517	Peroxidase 52
TraesCS6D02G299700	-1.7854	-4.99894	Peroxidase 2
TraesCS7A02G124200	—	-2.34726	Peroxidase 70
TraesCS7A02G194000	-4.47366	-4.66805	Peroxidase 1
TraesCS7A02G262000	—	-2.49788	Peroxidase 55
TraesCS7B02G159300	—	-1.68699	Peroxidase 55
TraesCS7B02G238300	—	-2.17278	Peroxidase 4
TraesCS7D02G195000	-1.99886	-5.08586	Peroxidase 1
TraesCS7D02G195100	-2.53597	-5.12362	Peroxidase 1
TraesCS7D02G195700	-2.06184	-3.24948	Peroxidase 1
TraesCS7D02G223900	—	-6.07959	Peroxidase 1
TraesCS7D02G262400	-1.43882	-1.48051	Peroxidase 55
TraesCS7D02G334400	-1.19445	-2.1557	Peroxidase P7
TraesCS7D02G334600	-1.68315	-3.35176	Peroxidase 4
TraesCS7D02G334700	—	-2.73379	Peroxidase 4
TraesCS7D02G420800	2.60289	1.26231	Peroxidase 45
TraesCS7D02G464600	—	-2.44441	Peroxidase 70
TraesCSU02G014900	-2.50952	-2.94447	Peroxidase 2
TraesCSU02G096700	-2.26938	-3.92189	Peroxidase 1
Note: ‘–’, no significant difference in gene expression.
