# Supplementary material for: Multi-Omics Analyses Reveal the Molecular Mechanisms Underlying the Adaptation of Wheat (Triticum aestivum L.) to Potassium Deprivation
Source: Front Plant Sci. 2020 Oct 6;11:588994. doi: 10.3389/fpls.2020.588994 (PMC7573229; doi:10.3389/fpls.2020.588994)
Supplement: Supplementary Table 9 — Genes encoding glutathione S-transferase that were differentially expressed between genotypes under low-K stress conditions. “–” indicates no significant difference in gene expression. [file Table_9.XLSX]

## Sheet: S9
Table S9. Genes encoding glutathione S-transferase that were differentially expressed between genotypes under low-K stress conditions.
Gene id	Log2 fold change of KN9204	Log2 fold change of BN207	Function description
TraesCS3D02G299900	—	-1.00477	Glutathione S-transferase
TraesCS1B02G097400	-1.83942	-2.24548	Glutathione-S-transferase 19E50
TraesCS5A02G502300	—	-1.5054	Glutathione S-transferase 6, chloroplastic
TraesCS1B02G217700	—	-2.9996	Glutathione S-transferase
TraesCS6A02G139000	3.11804	1.38907	Glutathione-S-transferase 28e45
TraesCS6A02G139100	2.24474	2.14388	Glutathione-S-transferase 2
TraesCS6B02G167600	1.72574	1.54245	Glutathione-S-transferase 2
TraesCS6D02G127700	1.85541	1.48492	Glutathione-S-transferase 28e45
TraesCS6D02G127800	1.44577	—	Glutathione-S-transferase 2
TraesCS1A02G203900	—	-3.0805	Glutathione S-transferase
TraesCS3D02G445300	—	-1.50079	Glutathione S-transferase 3
Note: ‘–’, no significant difference in gene expression.
