# Supplementary material for: Multi-Omics Analyses Reveal the Molecular Mechanisms Underlying the Adaptation of Wheat (Triticum aestivum L.) to Potassium Deprivation
Source: Front Plant Sci. 2020 Oct 6;11:588994. doi: 10.3389/fpls.2020.588994 (PMC7573229; doi:10.3389/fpls.2020.588994)
Supplement: Supplementary Table 11 — Transcription factors (TFs) that satisfied the screening criteria. The screening criteria was as follows: up-regulated in KN9204, but unchanged/down-regulated in BN207 or unchanged in KN9204, but down-regulated in BN207. “–” indicates no significant difference in gene expression. [file Table_11.XLSX]

## Sheet: S11
Table S11. Transcription factors (TFs) that satisfied the screening criteria.
Gene id	Log2 fold change of KN9204	Log2 fold change of BN207	TF family
TraesCS5A02G141700	—	-1.5054	AP2
TraesCS5D02G150500	—	-2.09638	AP2
TraesCS6B02G066100	2.22377	—	ARF
TraesCS1D02G337500	—	-2.23988	ARF
TraesCS4B02G108600	—	-2.68658	ARF
TraesCS5A02G038300	—	-3.97578	ARF
TraesCS5A02G382600	—	-1.2821	ARF
TraesCS5B02G039800	—	-1.86113	ARF
TraesCS7A02G371500	—	-3.03563	ARF
TraesCS7D02G351400	—	-1.43112	ARF
TraesCS7D02G148200	1.60399	—	ARR-B
TraesCS2A02G551100	—	-1.88232	ARR-B
TraesCS2B02G582300	—	-2.54519	ARR-B
TraesCS2D02G552200	—	-1.72863	ARR-B
TraesCS7B02G049000	—	-1.26128	ARR-B
TraesCS6A02G382400	1.58721	-1.09609	B3
TraesCS6A02G382600	2.04415	-2.93963	B3
TraesCS2A02G094500	1.83043	—	B3
TraesCS2A02G094700	1.74314	—	B3
TraesCS2B02G109700	1.82175	—	B3
TraesCS4B02G319900	1.21717	—	B3
TraesCS5B02G392500	1.45002	—	B3
TraesCS5D02G372900	1.51875	—	B3
TraesCSU02G192700	2.00925	—	B3
TraesCS1A02G287800	—	-2.41373	B3
TraesCS1A02G383500	—	-2.24395	B3
TraesCS1B02G221600	—	-2.37887	B3
TraesCS1B02G225700	—	-2.27964	B3
TraesCS1D02G274300	—	-2.14743	B3
TraesCS1D02G302100	—	-2.03509	B3
TraesCS2A02G126100	—	-1.93089	B3
TraesCS2A02G292000	—	-2.75269	B3
TraesCS2A02G476300	—	-1.86436	B3
TraesCS2A02G477000	—	-1.58184	B3
TraesCS2B02G124800	—	-4.24591	B3
TraesCS2B02G499900	—	-1.42812	B3
TraesCS2D02G391500	—	-2.18357	B3
TraesCS3A02G479900	—	-1.82521	B3
TraesCS3B02G167700	—	-1.21571	B3
TraesCS3B02G410200	—	-1.69234	B3
TraesCS3B02G429200	—	-1.26065	B3
TraesCS3D02G391100	—	-3.01345	B3
TraesCS3D02G418200	—	-2.55751	B3
TraesCS4A02G030300	—	-1.73876	B3
TraesCS4A02G198300	—	-1.51726	B3
TraesCS4B02G117100	—	-2.00236	B3
TraesCS4B02G301400	—	-1.16983	B3
TraesCS4D02G274000	—	-3.41513	B3
TraesCS4D02G299700	—	-2.41236	B3
TraesCS5A02G299500	—	-4.99702	B3
TraesCS5A02G352100	—	-5.09396	B3
TraesCS5A02G432900	—	-1.97914	B3
TraesCS5B02G301800	—	-1.0987	B3
TraesCS5D02G308500	—	-2.00689	B3
TraesCS5D02G354100	—	-2.06032	B3
TraesCS5D02G361000	—	-2.64037	B3
TraesCS6A02G260700	—	-1.05989	B3
TraesCS6B02G082800	—	-1.01168	B3
TraesCS6B02G421700	—	-1.91215	B3
TraesCS6B02G421800	—	-2.9927	B3
TraesCS6D02G035800	—	-1.20854	B3
TraesCS6D02G063000	—	-1.23217	B3
TraesCS6D02G367200	—	-4.19898	B3
TraesCS6D02G367400	—	-1.86411	B3
TraesCS7A02G103900	—	-1.52109	B3
TraesCS7A02G131200	—	-1.52073	B3
TraesCS7B02G017000	—	-2.34351	B3
TraesCS7B02G019000	—	-1.49122	B3
TraesCS7B02G060000	—	-1.82482	B3
TraesCS7B02G292700	—	-1.94188	B3
TraesCS7B02G460400	—	-1.75354	B3
TraesCS7D02G156300	—	-3.19927	B3
TraesCSU02G021200	—	-3.66908	B3
TraesCS2B02G568700	1.32062	—	bHLH
TraesCS2D02G539300	1.27239	—	bHLH
TraesCS4D02G329000	1.64045	—	bHLH
TraesCS4D02G058900	—	-2.85834	bHLH
TraesCS5D02G258300	—	-1.21075	bHLH
TraesCS6B02G334600	—	-2.16986	bHLH
TraesCS6D02G285300	—	-1.8967	bHLH
TraesCS2B02G556600	1.28772	—	bZIP
TraesCS5A02G143300	—	-1.0021	bZIP
TraesCS5B02G142200	—	-1.06836	bZIP
TraesCS5D02G148700	—	-1.90244	bZIP
TraesCS6A02G170600	—	-2.63985	bZIP
TraesCS6B02G124700	—	-2.43737	bZIP
TraesCS1A02G060200	1.5492	—	C2H2
TraesCSU02G125200	1.37237	—	C2H2
TraesCSU02G125500	1.27033	—	C2H2
TraesCS1B02G394400	—	-1.9189	C2H2
TraesCS1D02G331700	—	-1.8631	C2H2
TraesCS3A02G371700	—	-2.34102	C2H2
TraesCS3D02G364800	—	-1.13206	C2H2
TraesCS5A02G090000	—	-1.12869	C2H2
TraesCS5A02G331500	—	-4.25905	C2H2
TraesCS5B02G095800	—	-1.74215	C2H2
TraesCS5B02G156700	—	-2.06217	C2H2
TraesCS5B02G410800	—	-1.25779	C2H2
TraesCS2B02G109900	—	-1.54278	C3H
TraesCS6B02G095100	—	-3.5231	C3H
TraesCS2A02G215800	1.81665	—	CAMTA
TraesCS2D02G311300	2.5022	—	CAMTA
TraesCS3B02G506600	1.03901	—	CAMTA
TraesCS4B02G328400	2.43105	—	CAMTA
TraesCS6B02G256300	1.4603	—	CAMTA
TraesCS6D02G191500	1.18708	—	CAMTA
TraesCS1B02G031700	—	-3.38109	CAMTA
TraesCS1B02G445300	—	-2.23839	CAMTA
TraesCS1D02G048900	—	-2.49697	CAMTA
TraesCS1D02G126300	—	-1.98875	CAMTA
TraesCS2A02G129700	—	-6.20564	CAMTA
TraesCS2B02G086300	—	-2.03657	CAMTA
TraesCS2B02G151900	—	-1.90888	CAMTA
TraesCS2B02G483400	—	-1.3777	CAMTA
TraesCS2D02G132000	—	-1.93489	CAMTA
TraesCS2D02G401500	—	-1.26147	CAMTA
TraesCS2D02G466900	—	-2.41781	CAMTA
TraesCS3D02G538300	—	-4.01656	CAMTA
TraesCS4A02G005100	—	-2.64374	CAMTA
TraesCS4B02G207500	—	-3.95563	CAMTA
TraesCS4D02G298800	—	-1.78005	CAMTA
TraesCS5A02G294800	—	-2.51933	CAMTA
TraesCS5B02G367200	—	-3.26351	CAMTA
TraesCS5B02G476500	—	-2.49653	CAMTA
TraesCS5D02G302200	—	-1.19516	CAMTA
TraesCS6A02G412700	—	-1.10953	CAMTA
TraesCS6B02G133000	—	-3.7737	CAMTA
TraesCS6B02G152300	—	-3.7845	CAMTA
TraesCS6D02G063400	—	-3.60705	CAMTA
TraesCS6D02G092300	—	-1.84865	CAMTA
TraesCS6D02G395600	—	-1.9331	CAMTA
TraesCS6D02G395900	—	-2.07483	CAMTA
TraesCS7A02G148600	—	-1.37234	CAMTA
TraesCS7B02G052200	—	-2.30801	CAMTA
TraesCS7B02G195500	—	-1.60661	CAMTA
TraesCS7B02G449500	—	-1.71036	CAMTA
TraesCS7D02G150200	—	-1.70112	CAMTA
TraesCS7D02G310000	—	-4.15573	CAMTA
TraesCSU02G079300	—	-1.28163	CAMTA
TraesCSU02G106200	—	-2.39111	CAMTA
TraesCS2A02G590800	1.96569	—	Dof
TraesCS2B02G592700	1.76859	—	Dof
TraesCS6A02G311700	—	-2.35092	E2F/DP
TraesCS6B02G341900	—	-2.02494	E2F/DP
TraesCS5A02G180800	2.03261	—	ERF
TraesCS5B02G214400	1.24878	—	ERF
TraesCS5D02G185300	2.64062	—	ERF
TraesCS7A02G553600	1.35609	—	ERF
TraesCS7D02G052500	2.04922	—	ERF
TraesCS7D02G052600	4.02997	—	ERF
TraesCS1A02G231200	—	-2.69273	ERF
TraesCS1A02G370400	—	-2.48847	ERF
TraesCS1B02G243200	—	-1.99242	ERF
TraesCS1B02G389800	—	-2.55925	ERF
TraesCS1D02G376500	—	-2.33791	ERF
TraesCS4A02G227400	—	-2.56974	ERF
TraesCS6B02G268100	—	-1.001	ERF
TraesCS6B02G274200	—	-3.59565	ERF
TraesCS6B02G388800	—	-1.07578	ERF
TraesCS6B02G464300	—	-1.18994	ERF
TraesCS6D02G366100	—	-1.0294	ERF
TraesCS5B02G406300	1.36293	—	G2-like
TraesCS5D02G545700	3.20175	—	G2-like
TraesCS2B02G525400	—	-1.80577	G2-like
TraesCS2D02G390000	1.14524	—	GATA
TraesCS6D02G089000	1.18927	—	HB-PHD
TraesCS2B02G407600	1.54198	—	HD-ZIP
TraesCS4B02G287600	—	-2.21579	HD-ZIP
TraesCS7D02G078900	—	-1.50231	HD-ZIP
TraesCS3A02G280800	2.48016	—	HSF
TraesCS4B02G383400	1.96694	—	HSF
TraesCS7B02G272500	1.61342	—	HSF
TraesCS4D02G301100	—	-1.19494	MIKC_MADS
TraesCS1A02G042700	1.47352	—	MYB
TraesCS1D02G307500	1.44591	—	MYB
TraesCS2D02G209600	1.08599	—	MYB
TraesCS4B02G344000	2.33073	—	MYB
TraesCS5A02G217900	2.20994	—	MYB
TraesCS1A02G129300	—	-2.9767	MYB
TraesCS1A02G366200	—	-2.18199	MYB
TraesCS1B02G147800	—	-2.50807	MYB
TraesCS1D02G125400	—	-1.89925	MYB
TraesCS1D02G371400	—	-1.534	MYB
TraesCS2A02G370400	—	-2.10033	MYB
TraesCS2A02G370700	—	-1.56646	MYB
TraesCS2A02G414800	—	-2.33162	MYB
TraesCS2A02G541900	—	-1.88407	MYB
TraesCS2B02G137700	—	-4.65614	MYB
TraesCS2B02G387300	—	-1.84255	MYB
TraesCS2B02G387700	—	-2.39861	MYB
TraesCS2B02G387800	—	-2.42886	MYB
TraesCS2D02G094000	—	-2.17593	MYB
TraesCS2D02G117400	—	-1.29944	MYB
TraesCS2D02G153200	—	-1.55699	MYB
TraesCS2D02G153400	—	-1.39799	MYB
TraesCS2D02G153500	—	-2.65804	MYB
TraesCS2D02G156900	—	-1.36133	MYB
TraesCS2D02G287700	—	-1.59452	MYB
TraesCS2D02G366900	—	-1.38532	MYB
TraesCS3A02G094300	—	-1.19001	MYB
TraesCS3A02G153700	—	-1.23978	MYB
TraesCS3D02G094500	—	-1.27957	MYB
TraesCS4A02G124900	—	-3.94662	MYB
TraesCS4B02G179500	—	-1.30723	MYB
TraesCS4B02G368000	—	-5.54291	MYB
TraesCS4B02G368500	—	-1.31026	MYB
TraesCS4D02G181100	—	-1.23011	MYB
TraesCS5B02G410500	—	-1.69853	MYB
TraesCS6A02G236700	—	-1.053	MYB
TraesCS6B02G053100	—	-1.86638	MYB
TraesCS6B02G265200	—	-1.34401	MYB
TraesCS6D02G210500	—	-1.60113	MYB
TraesCS6D02G219300	—	-1.97602	MYB
TraesCS6D02G384500	—	-1.49694	MYB
TraesCS7D02G130605	—	-1.74218	MYB
TraesCSU02G015100	—	-1.1708	MYB
TraesCS3B02G311700	1.10999	-1.70008	MYB_related
TraesCS1A02G218800	1.00308	—	MYB_related
TraesCS1A02G326800	2.38229	—	MYB_related
TraesCS1B02G304800	2.04652	—	MYB_related
TraesCS1B02G425500	1.70546	—	MYB_related
TraesCS1D02G220500	1.09822	—	MYB_related
TraesCS1D02G296500	2.46551	—	MYB_related
TraesCS1D02G388600	2.50969	—	MYB_related
TraesCS1D02G425100	1.93994	—	MYB_related
TraesCS2D02G456900	2.72342	—	MYB_related
TraesCS3B02G269700	1.22202	—	MYB_related
TraesCS3D02G109100	2.07093	—	MYB_related
TraesCS5A02G354600	2.85445	—	MYB_related
TraesCS5A02G354800	3.42804	—	MYB_related
TraesCS5A02G547700	2.17305	—	MYB_related
TraesCS5B02G442800	2.12849	—	MYB_related
TraesCS5D02G374000	1.21317	—	MYB_related
TraesCS5D02G447000	1.60643	—	MYB_related
TraesCS6A02G297500	1.01888	—	MYB_related
TraesCS6B02G383600	1.73699	—	MYB_related
TraesCS7A02G003600	1.49242	—	MYB_related
TraesCS7A02G427100	1.57244	—	MYB_related
TraesCS7B02G372500	1.12946	—	MYB_related
TraesCS7D02G523800	2.06047	—	MYB_related
TraesCS1A02G038100	—	-3.47131	MYB_related
TraesCS1A02G102700	—	-4.11192	MYB_related
TraesCS1A02G107700	—	-4.40923	MYB_related
TraesCS1A02G228800	—	-2.84332	MYB_related
TraesCS1A02G229000	—	-2.91121	MYB_related
TraesCS1A02G274300	—	-2.72721	MYB_related
TraesCS1A02G361700	—	-2.18023	MYB_related
TraesCS1A02G363000	—	-2.35099	MYB_related
TraesCS1B02G129800	—	-2.52703	MYB_related
TraesCS1B02G210700	—	-2.50058	MYB_related
TraesCS1B02G283700	—	-1.94998	MYB_related
TraesCS1B02G378400	—	-2.1167	MYB_related
TraesCS1B02G378600	—	-2.04171	MYB_related
TraesCS1B02G383400	—	-2.7349	MYB_related
TraesCS1B02G386400	—	-2.07682	MYB_related
TraesCS1B02G387100	—	-2.82085	MYB_related
TraesCS1D02G039800	—	-2.3196	MYB_related
TraesCS1D02G111400	—	-1.77549	MYB_related
TraesCS1D02G289100	—	-2.41194	MYB_related
TraesCS1D02G366400	—	-3.41951	MYB_related
TraesCS1D02G395300	—	-2.2543	MYB_related
TraesCS2B02G174600	—	-1.9066	MYB_related
TraesCS2B02G227000	—	-2.04946	MYB_related
TraesCS2B02G278200	—	-2.0267	MYB_related
TraesCS2B02G440800	—	-1.72827	MYB_related
TraesCS2B02G615100	—	-2.45656	MYB_related
TraesCS2D02G154600	—	-1.55486	MYB_related
TraesCS2D02G220500	—	-3.80968	MYB_related
TraesCS2D02G583700	—	-3.91912	MYB_related
TraesCS3A02G102400	—	-1.49114	MYB_related
TraesCS3A02G258800	—	-2.31197	MYB_related
TraesCS3A02G276100	—	-3.5909	MYB_related
TraesCS3A02G325400	—	-1.25425	MYB_related
TraesCS3B02G178100	—	-2.75403	MYB_related
TraesCS3B02G458600	—	-2.00813	MYB_related
TraesCS3B02G601700	—	-2.51832	MYB_related
TraesCS3D02G159100	—	-3.7017	MYB_related
TraesCS3D02G164600	—	-1.72739	MYB_related
TraesCS3D02G203400	—	-1.34777	MYB_related
TraesCS3D02G318700	—	-3.16216	MYB_related
TraesCS4A02G003800	—	-6.0191	MYB_related
TraesCS4A02G022500	—	-1.16844	MYB_related
TraesCS4A02G046000	—	-1.61478	MYB_related
TraesCS4B02G247500	—	-2.18698	MYB_related
TraesCS4B02G301600	—	-1.95932	MYB_related
TraesCS4D02G299900	—	-3.47809	MYB_related
TraesCS4D02G305900	—	-2.83999	MYB_related
TraesCS4D02G357200	—	-1.34967	MYB_related
TraesCS5A02G085300	—	-2.07488	MYB_related
TraesCS5A02G200500	—	-1.12161	MYB_related
TraesCS5A02G390000	—	-5.12608	MYB_related
TraesCS5A02G395600	—	-2.42738	MYB_related
TraesCS5A02G441100	—	-3.18549	MYB_related
TraesCS5A02G465500	—	-2.36598	MYB_related
TraesCS5A02G502300	—	-1.18776	MYB_related
TraesCS5B02G102900	—	-2.37154	MYB_related
TraesCS5B02G156500	—	-1.54213	MYB_related
TraesCS5B02G395000	—	-1.09406	MYB_related
TraesCS5B02G400400	—	-1.25871	MYB_related
TraesCS5B02G458200	—	-4.63709	MYB_related
TraesCS5B02G464900	—	-3.26233	MYB_related
TraesCS5D02G044700	—	-2.54641	MYB_related
TraesCS5D02G162500	—	-2.16829	MYB_related
TraesCS5D02G218800	—	-1.20105	MYB_related
TraesCS5D02G399800	—	-1.47751	MYB_related
TraesCS5D02G478400	—	-4.04885	MYB_related
TraesCS6A02G034300	—	-3.23416	MYB_related
TraesCS6A02G034600	—	-3.13129	MYB_related
TraesCS6A02G035200	—	-1.57991	MYB_related
TraesCS6A02G392500	—	-2.9724	MYB_related
TraesCS6A02G403200	—	-2.28539	MYB_related
TraesCS6B02G046400	—	-1.99205	MYB_related
TraesCS6B02G048600	—	-1.49365	MYB_related
TraesCS6B02G048700	—	-1.63568	MYB_related
TraesCS6B02G049000	—	-1.17224	MYB_related
TraesCS6B02G049200	—	-2.45107	MYB_related
TraesCS6B02G049400	—	-3.9266	MYB_related
TraesCS6B02G082000	—	-1.1882	MYB_related
TraesCS6B02G084700	—	-2.7207	MYB_related
TraesCS6D02G040700	—	-2.60126	MYB_related
TraesCS6D02G061300	—	-1.46477	MYB_related
TraesCS6D02G062300	—	-1.76131	MYB_related
TraesCS7A02G065100	—	-2.23248	MYB_related
TraesCS7A02G201200	—	-1.31425	MYB_related
TraesCS7A02G437900	—	-1.35032	MYB_related
TraesCS7A02G480100	—	-1.99148	MYB_related
TraesCS7B02G104900	—	-1.58547	MYB_related
TraesCS7B02G105100	—	-1.55344	MYB_related
TraesCS7B02G105200	—	-3.68345	MYB_related
TraesCS7B02G337500	—	-1.3961	MYB_related
TraesCS7D02G139500	—	-1.8506	MYB_related
TraesCS7D02G428300	—	-1.4241	MYB_related
TraesCSU02G142200	—	-2.69594	MYB_related
TraesCSU02G182300	—	-2.15944	MYB_related
TraesCS2A02G101000	1.69156	—	NAC
TraesCS2A02G201800	2.17565	—	NAC
TraesCS4B02G173600	1.17406	—	NAC
TraesCS5A02G143200	1.74017	—	NAC
TraesCS7D02G263800	1.21763	—	NAC
TraesCS3D02G367900	—	-3.92182	NAC
TraesCS4A02G419900	—	-1.38248	NAC
TraesCS4A02G420100	—	-1.76677	NAC
TraesCS4A02G421300	—	-1.06538	NAC
TraesCS4B02G067100	—	-1.45694	NAC
TraesCS5A02G127200	—	-1.85849	NAC
TraesCS5D02G534600	—	-2.05342	NAC
TraesCS6A02G158600	—	-1.01861	NAC
TraesCS6A02G208900	—	-1.0412	NAC
TraesCS6B02G237900	—	-1.70011	NAC
TraesCS6D02G192400	—	-3.4838	NAC
TraesCS7A02G068300	—	-1.21983	NAC
TraesCS7D02G062400	—	-1.41318	NAC
TraesCS7D02G062600	—	-2.20481	NAC
TraesCS7A02G518800	1.73399	—	NF-X1
TraesCS4A02G293000	—	-1.64998	NF-YB
TraesCS4A02G306400	—	-4.12212	NF-YB
TraesCS4B02G008300	—	-3.55266	NF-YB
TraesCS4D02G007000	—	-2.18352	NF-YB
TraesCS4D02G018500	—	-4.43025	NF-YB
TraesCS2B02G409300	1.19779	—	NF-YC
TraesCS5D02G265000	—	-1.14195	NF-YC
TraesCS2B02G194700	—	-1.90551	Nin-like
TraesCS2B02G348700	—	-3.1633	Nin-like
TraesCS2D02G128900	—	-2.33119	Nin-like
TraesCS3A02G157000	—	-1.94912	Nin-like
TraesCS4B02G178900	—	-3.37174	Nin-like
TraesCS5A02G455900	—	-1.09878	Nin-like
TraesCS5B02G455600	—	-2.04651	Nin-like
TraesCS5B02G477300	—	-1.02394	Nin-like
TraesCS5D02G466700	—	-4.17893	Nin-like
TraesCS7A02G438400	—	-3.71051	Nin-like
TraesCS7A02G549500	—	-1.70875	Nin-like
TraesCS7B02G110100	—	-2.88806	Nin-like
TraesCS7A02G208000	1.485	—	SBP
TraesCS5A02G300400	—	-2.96483	SBP
TraesCS4A02G252100	—	-2.14524	TALE
TraesCS4B02G063100	—	-2.34603	TALE
TraesCS4D02G062100	—	-3.58441	TALE
TraesCS5A02G353800	1.97112	—	Trihelix
TraesCS2D02G387100	—	-1.4424	Trihelix
TraesCS3D02G534000	—	-1.14505	Trihelix
TraesCS6D02G351300	—	-1.17454	Trihelix
TraesCS1B02G471600	2.28473	—	WRKY
TraesCS2B02G180600	1.64564	—	WRKY
TraesCS3A02G519800	1.9232	—	WRKY
TraesCS3B02G265500	1.42858	—	WRKY
TraesCS4A02G448000	1.67992	—	WRKY
TraesCS6B02G034700	1.03442	—	WRKY
TraesCS6D02G399200	2.04441	—	WRKY
TraesCS7A02G044300	2.07136	—	WRKY
TraesCS7A02G464600	1.06514	—	WRKY
TraesCSU02G168400	1.58169	—	WRKY
TraesCSU02G203600	2.5908	—	WRKY
TraesCS1A02G426000	—	-3.14438	WRKY
TraesCS1B02G006900	—	-2.37338	WRKY
TraesCS1B02G021900	—	-2.2575	WRKY
TraesCS2A02G590100	—	-2.19239	WRKY
TraesCS4A02G314400	—	-3.86412	WRKY
TraesCS5A02G028900	—	-1.83393	WRKY
TraesCS5B02G145400	—	-2.87206	WRKY
TraesCS7A02G039100	—	-1.77119	WRKY
TraesCS7A02G508700	—	-2.59435	WRKY
TraesCS7A02G508800	—	-1.41652	WRKY
TraesCS7B02G418600	—	-1.86884	WRKY
TraesCS7B02G419400	—	-1.60907	WRKY
TraesCS7D02G497300	—	-1.06228	WRKY
TraesCS7D02G497700	—	-3.32702	WRKY
TraesCS7D02G497800	—	-3.33171	WRKY
TraesCS2B02G505400	—	-2.50275	ZF-HD
Note: The screening criteria was as follows: up-regulated in KN9204, but unchanged/down-regulated in BN207 or unchanged in KN9204, but down-regulated in BN207. ‘–’, no significant difference in gene expression.
