# Supplementary material for: Multi-Omics Analyses Reveal the Molecular Mechanisms Underlying the Adaptation of Wheat (Triticum aestivum L.) to Potassium Deprivation
Source: Front Plant Sci. 2020 Oct 6;11:588994. doi: 10.3389/fpls.2020.588994 (PMC7573229; doi:10.3389/fpls.2020.588994)
Supplement: Supplementary Table 12 — Fold-changes in the contents of detected metabolites in the roots of the two wheat genotypes under low-K stress conditions. “–” indicates no significant difference in content. [file Table_12.XLSX]

## Sheet: S12
Table S12. Fold-changes in the contents of detected metabolites in the roots of the two wheat genotypes under low-K stress conditions.
Compounds	Class	Fold Change of KN9204	Fold Change of BN207	Log2 fold change of KN9204	Log2 fold change of BN207
1-Aminocyclopropanecarboxylic acid	Amino acid and derivatives	—	2.32858	—	1.21945
2,6-Diaminooimelic acid	Amino acid and derivatives	5.3817	3.04773	2.42806	1.60773
5-Aminovaleric acid	Amino acid and derivatives	—	0.374402	—	-1.41734
Glutamic acid	Amino acid and derivatives	—	0.364151	—	-1.45739
D-Alanyl-D-Alanine	Amino acid and derivatives	3.84909	2.34857	1.94452	1.23178
L-(-)-Cystine	Amino acid and derivatives	0.104943	—	-3.25232	—
L-(+)-Lysine	Amino acid and derivatives	3.33905	0.430487	1.73944	-1.21596
L-Cysteine	Amino acid and derivatives	3.89649	—	1.96218	—
L-Alanine	Amino acid and derivatives	—	0.37399	—	-1.41893
L-Homocystine	Amino acid and derivatives	2.56602	—	1.35953	—
L-Glutamic acid	Amino acid and derivatives	—	0.417929	—	-1.25867
L-Glutamine	Amino acid and derivatives	—	0.434508	—	-1.20255
L-Citrulline	Amino acid and derivatives	5.42153	—	2.4387	—
L(+)-Ornithine	Amino acid and derivatives	7.12235	2.48285	2.83235	1.312
L-Tryptophan	Amino acid and derivatives	2.09948	2.01078	1.07003	1.00776
L-Serine	Amino acid and derivatives	0.466356	—	-1.10049	—
L-Asparagine	Amino acid and derivatives	3.30827	2.30233	1.72608	1.20309
L-Histidine	Amino acid and derivatives	753333	2100000	19.5229	21.002
N,N-Dimethylglycine	Amino acid and derivatives	—	0.343156	—	-1.54306
N-Acetyl-L-tyrosine	Amino acid and derivatives	2.19945	—	1.13715	—
S-(5'-Adenosy)-L-homocysteine	Amino acid and derivatives	—	0.31151	—	-1.68265
S-(methyl)glutathione	Amino acid and derivatives	—	2.38552	—	1.2543
Methionine sulfoxide	Amino acid and derivatives	—	3.13545	—	1.64867
H-HomoArg-OH	Amino acid and derivatives	2.60259	—	1.37995	—
Glutathione reduced form	Amino acid and derivatives	3.8615	—	1.94916	-
L-Tyramine	Amino acid and derivatives	0.359447	0.35911	-1.47615	-1.4775
Aspartic acid di-O-glucoside	Amino acid and derivatives	3.48885	—	1.80275	—
Allysine(6-Oxo DL-Norleucine)	Amino acid and derivatives	2.19159	—	1.13198	—
Dl-Norvaline	Amino acid and derivatives	2.22442	—	1.15343	—
Guanidineacetic acid	Amino acid and derivatives	2.22854	2.01985	1.1561	1.01425
Disinapoyl hexoside	Phenylpropanoids	—	0.440431	—	-1.18301
1-O-beta-D-Glucopyranosyl sinapate	Phenylpropanoids	—	0.178797	—	-2.48361
Cinnamic acid	Phenylpropanoids	—	4.98155e-05	—	-14.293
trans-Cinnamate	Phenylpropanoids	—	2.59117e-05	—	-15.236
O-Feruloyl coumarin	Phenylpropanoids	0.470315	—	-1.0883	—
D-Mannitol	Alcohols	134074	154815	17.0327	17.2402
Pantothenol	Alcohols	—	2.25735	—	1.17463
Putrescine	Phenolamides	49.0874	21.7485	5.61728	4.44285
N-Acetylputrescine	Phenolamides	7.33077	2.90278	2.87397	1.53743
Agmatine	Phenolamides	5.95745	2.7261	2.57469	1.44684
"N',N""-p-coumaroyl-feruloyl putrescine"	Phenolamides	4.84493	—	2.27648	—
N-Sinapoyl putrescine	Phenolamides	3.5781	—	1.83919	—
N-Caffeoyl agmatine	Phenolamides	0.481954	—	-1.05303	—
N-Feruloyl spermidine	Phenolamides	0.468515	—	-1.09383	—
N-Sinapoyl agmatine	Phenolamides	0.409761	—	-1.28715	—
N-p-Coumaroyl hydroxydehydroagmatine	Phenolamides	—	0.453446	—	-1.141
N-Sinapoyl agmatine	Phenolamides	0.409761	0.452854	-1.28715	-1.14288
"N',N"",N""'-p-coumaroyl-cinnamoyl-caffeoyl spermidine"	Phenolamides	—	0.441853	—	-1.17836
N-sinapoyl cadaverine	Phenolamides	5.59006e-05	0.218478	-14.1268	-2.19444
Deoxyguanosine	Nucleotide and derivates	—	0.456954	—	-1.12988
2'-Deoxyuridine	Nucleotide and derivates	—	0.427184	—	-1.22707
Uridine 5’-diphosphate	Nucleotide and derivates	—	0.420493	—	-1.24985
Cordycepin	Nucleotide and derivates	—	0.408619	—	-1.29117
Deoxyadenosine	Nucleotide and derivates	2.55556	0.386054	1.35364	-1.37312
Guanosine	Nucleotide and derivates	—	0.382226	—	-1.3875
Xanthosine	Nucleotide and derivates	—	0.375075	—	-1.41475
Uridine	Nucleotide and derivates	—	0.349424	—	-1.51695
Adenosine	Nucleotide and derivates	—	0.341938	—	-1.54819
Uracil	Nucleotide and derivates	—	0.322763	—	-1.63146
Riboprine	Nucleotide and derivates	—	0.28545	—	-1.80869
Hypoxanthine-9-β-D-arabinofuranoside	Nucleotide and derivates	—	0.138881	—	-2.84808
3'-dephospho-CoA	Nucleotide and derivates	—	0.000609481	—	-10.6801
2'-Deoxyinosine-5'-monophosphate	Nucleotide and derivates	1.03886e-06	0.000123119	-19.8766	-12.9877
Purine	Nucleotide and derivates	0.216211	5.73248e-05	-2.20949	-14.0905
iP7G	Nucleotide and derivates	8.37479	—	3.06605	—
Adenosine O-ribose	Nucleotide and derivates	2.29698	—	1.19974	—
β-Pseudouridine	Nucleotide and derivates	2.24441	—	1.16634	—
1,7-Dimethylxanthine	Nucleotide and derivates	2.03301	—	1.02362	—
Nobiletin	Flavone	—	2.01339	—	1.00962
Selgin O-malonylhexoside	Flavone	9944.44	—	13.2797	—
Apigenin O-malonylhexoside	Flavone	2.51481	—	1.33045	—
8-C-hexosyl-hesperetin O-hexoside	Flavone	2.42442	—	1.27764	—
Apigenin 5-O-glucoside	Flavone	2.01519	—	1.01091	—
C-hexosyl-luteolin C-pentoside	Flavone	0.494906	—	-1.01477	—
Apigenin 7-rutinoside (Isorhoifolin)	Flavone	0.492308	—	-1.02237	—
Apigenin C-glucoside	Flavone	0.472305	—	-1.08221	—
Isovitexin	Flavone	0.445765	—	-1.16564	—
Luteolin C-hexoside	Flavone	0.43411	—	-1.20387	—
Chrysoeriol 8-C-hexoside	Flavone	0.403152	—	-1.3106	—
3’,4’,5’-Tricetin O-rutinoside	Flavone	0.402402	—	-1.31329	—
Luteolin 3',7-di-O-glucoside	Flavone	0.000325694	—	-11.5842	—
Myricetin 3-O-rhamnoside (Myricitrin)	Flavonol	—	0.000283912	—	-11.7823
Ayanin	Flavonol	2.05816	—	1.04136	—
Isovitexin 7-O-glucoside (Saponarin)	Flavonoid	0.368358	25037	-1.44082	14.6118
Farrerol	Flavonoid	—	5.34653e-05	—	-14.191
Vicenin-3	Flavonoid	0.493151	—	-1.0199	—
Orientin	Flavonoid	0.446473	—	-1.16336	—
Tiliroside	Flavonoid	0.440678	—	-1.1822	—
Hesperetin 7-O-neohesperidoside (Neohesperidin)	Flavanone	3.15408	—	1.65722	—
Victoxinine	Alkaloids	0.448014	11.0499	-1.15838	3.46596
O-Phosphocholine	Alkaloids	—	3.80863	—	1.92927
Trigonelline	Alkaloids	—	3.66554	—	1.87403
2-Hydroxymelatonin	Alkaloids	—	0.000166976	—	-12.5481
Coumaroyl choline	Alkaloids	5.5102e-06	1.83424e-06	-17.4695	-19.0564
sn-Glycero-3-phosphocholine	Alkaloids	4.74571	—	2.24662	—
Peimine	Alkaloids	2.4208	—	1.27549	—
L-Tryptamine	Alkaloids	0.382609	—	-1.38606	—
N-Feruloyl tryptamine	Alkaloids	0.381847	—	-1.38893	—
(-)-Cotinine	Alkaloids	0.32707	—	-1.61233	—
D(+)-Melezitose O-rhamnoside	Carbohydrates	—	0.110576	—	-3.17689
D(+)-Melezitose	Carbohydrates	2.43523	—	1.28406	—
N-Acetyl-D-glucosamine	Carbohydrates	0.446615	—	-1.1629	—
Oleanolic acid	Terpene	61000	—	15.8965	—
Lactucin	Terpene	0.000122117	—	-12.9995	—
D-Pantothenic acid	Vitamins and derivatives	—	2.9632	—	1.56716
Orotic acid	Vitamins and derivatives	0.347648	0.432112	-1.5243	-1.21052
Pantetheine	Vitamins and derivatives	—	0.381402	—	-1.39061
Biotin	Vitamins and derivatives	28555.6	—	14.8015	—
Pyridoxine 5'-phosphate	Vitamins and derivatives	9288.89	—	13.1813	—
Thiamine	Vitamins and derivatives	7729.63	—	12.9162	—
Nicotinic acid-hexoside	Vitamins and derivatives	2.06222	—	1.0442	—
Genistein 7-O-Glucoside (Genistin)	Isoflavone	2.02952	—	1.02114	—
Methoxyindoleacetic acid	Indole derivatives	2.31003	2.19518	1.20791	1.13434
Indole	Indole derivatives	—	2.02505	—	1.01796
Indole-2-carboxylic acid	Indole derivatives	0.000384615	—	-11.3443	—
1-O-p-Coumaroyl quinic acid	Organic acids and derivatives	—	0.46819	—	-1.09483
2-Methylsuccinic acid	Organic acids and derivatives	—	0.393333	—	-1.34618
4-Guanidinobutyric acid	Organic acids and derivatives	—	0.369383	—	-1.43681
Aminomalonic acid	Organic acids and derivatives	0.448799	0.418108	-1.15586	-1.25805
Cis-Aconitic acid	Organic acids and derivatives	0.313982	0.302496	-1.67125	-1.72501
Citraconic acid	Organic acids and derivatives	—	0.323345	—	-1.62886
Citric acid monohydrate	Organic acids and derivatives	0.373178	0.104091	-1.42206	-3.26408
Citric acid	Organic acids and derivatives	0.352135	0.0890625	-1.5058	-3.48904
D-Erythronolactone	Organic acids and derivatives	3.52093	—	1.81596	—
D-Galacturonic acid	Organic acids and derivatives	—	0.383176	—	-1.38392
D-Pantothenic dcid	Organic acids and derivatives	—	9.68599	—	3.2759
Fumaric acid	Organic acids and derivatives	—	0.447925	—	-1.15867
Gallic acid	Organic acids and derivatives	—	2.13589	—	1.09484
Kynurenic acid	Organic acids and derivatives	—	2.08256	—	1.05836
L(-)-Malic acid	Organic acids and derivatives	0.336568	0.177586	-1.57103	-2.49341
Maleic acid	Organic acids and derivatives	—	0.00175781	—	-9.152
Methylmalonic acid	Organic acids and derivatives	0.421067	0.373301	-1.24788	-1.42159
O-Sinapoyl quinic acid	Organic acids and derivatives	—	0.280916	—	-1.83179
Oxalic acid	Organic acids and derivatives	2.88408	2.26167	1.52811	1.17739
p-Aminobenzoate	Organic acids and derivatives	—	9.3361e-05	—	-13.3868
Quinic acid	Organic acids and derivatives	0.328571	0.113619	-1.60572	-3.13773
Shikimic acid	Organic acids and derivatives	0.212409	0.406872	-2.23508	-1.29735
Succinic acid	Organic acids and derivatives	0.484369	1.13828e-05	-1.04582	-16.4228
trans,trans-Muconic acid	Organic acids and derivatives	2.81321	—	1.49222	—
trans-Citridic acid	Organic acids and derivatives	—	3.18706	—	1.67223
Ureidoisobutyric acid	Organic acids and derivatives	0.483397	—	-1.04872	—
γ-aminobutyric acid	Organic acids and derivatives	—	0.229852	—	-2.12122
β-Sitosterol	Sterides	0.44464	—	-1.16929	—
PC 16:1/14:1	Lipids	—	0.484286	—	-1.04607
LysoPC 15:0	Lipids	0.466384	0.386378	-1.10041	-1.37192
LysoPC 16:2 (2n isomer)	Lipids	3.88427	—	1.95764	—
LysoPC 15:1	Lipids	3.78818	—	1.9215	—
LysoPC 14:0 (2n isomer)	Lipids	3.75134	—	1.90741	—
LysoPC 20:1	Lipids	3.51139	—	1.81204	—
LysoPE 14:0	Lipids	3.47581	—	1.79735	—
DGMG (18:1)	Lipids	3.2955	—	1.7205	—
MGMG (18:2) isomer1	Lipids	2.96387	—	1.56748	—
LysoPC 16:1 (2n isomer)	Lipids	2.89222	—	1.53218	—
DGMG (18:2) isomer3	Lipids	2.84111	—	1.50646	—
DGMG (18:2) isomer2	Lipids	2.7951	—	1.4829	—
MGMG (18:2) isomer2	Lipids	2.78004	—	1.47511	—
MAG (18:3) isomer5	Lipids	2.61344	—	1.38595	—
DGMG (18:2) isomer1	Lipids	2.45232	—	1.29415	—
LysoPE 14:0 (2n isomer)	Lipids	2.40077	—	1.2635	—
LysoPC 10:0	Lipids	2.3368	—	1.22454	—
MAG (18:1) isomer1	Lipids	2.31579	—	1.2115	—
MAG (18:1) isomer2	Lipids	2.27778	—	1.18763	—
Note: ‘–’, no significant difference in content.
